# Supplementary material for: 3-(Prop-2-en-1-yl)-2-sulfanyl­idene-1,2,3,4-tetra­hydro­quinazolin-4-one
Source: Acta Crystallogr Sect E Struct Rep Online. 2012 May 19;68(Pt 6):o1810. doi: 10.1107/S1600536812021800 (PMC3379384; doi:10.1107/S1600536812021800)
Supplement: Supplementary file 1 [file e-68-o1810-sup1.cif]

##############################################################################
#                                                                            #
# This CIF contains the data in a paper accepted for publication in          #
# Acta Crystallographica Section E. It conforms to the requirements of       #
# Notes for Authors for Acta Crystallographica Section E, and has been       #
# peer reviewed under the auspices of the IUCr Commission on Journals.       #
#                                                                            #
# Full details of the Crystallographic Information File format               #
# are given in the paper "The Crystallographic Information File (CIF):       #
# a New Standard Archive File for Crystallography" by S. R. Hall, F. H.      #
# Allen and I. D. Brown [Acta Cryst. (1991), A47, 655-685].                  #
#                                                                            #
# The current version of the core CIF dictionary is obtainable from          #
# ftp://ftp.iucr.org/pub/cif_core.dic.                                       #
#                                                                            #
# Software is freely available for graphical display of the structure(s)     #
# in this CIF. For information consult the CIF software page                 #
# http://www.iucr.org/resources/cif/software.                                #
#                                                                            #
# This file may be used for bona fide research purposes within the           #
# scientific community so long as proper attribution is given to the journal # 
# article from which it was obtained.                                        #
#                                                                            #
##############################################################################
data_global
_audit_creation_method     SHELXL-97
_journal_date_recd_electronic     2012-05-10
_journal_date_accepted     2012-05-14
_journal_name_full     'Acta Crystallographica, Section E'
_journal_year     2012
_journal_volume     68
_journal_issue      6
_journal_page_first     o1810
_journal_page_last     o1810
_journal_paper_category     QO
_journal_paper_doi     10.1107/S1600536812021800
_journal_coeditor_code     BT5919
_publ_contact_author
;
     Dr. Seik Weng Ng
     Department of Chemistry
     University of Malaya
     50603 Kuala Lumpur
     Malaysia
;
_publ_contact_author_email     seikweng@um.edu.my
_publ_contact_author_fax     '03 7967 4193'
_publ_contact_author_phone     '03 7967 6778'
_publ_section_title
;
3-(Prop-2-en-1-yl)-2-sulfanylidene-1,2,3,4-tetrahydroquinazolin-4-one
;
loop_
    _publ_author_name
    _publ_author_address
    'Al-Salahi, Rashad'
;
Department of Pharmaceutical Chemistry
College of Pharmacy
King Saud University
Riyadh 11451
Saudi Arabia
;
    'Al-Omar, Mohamed'
;
Department of Pharmaceutical Chemistry
College of Pharmacy
King Saud University
Riyadh 11451
Saudi Arabia
;
    'Marzouk, Mohamed'
;
Department of Pharmaceutical Chemistry
College of Pharmacy
King Saud University
Riyadh 11451
Saudi Arabia
;
    'Ng, Seik Weng'
;
     Department of Chemistry
     University of Malaya
     50603 Kuala Lumpur
     Malaysia
     and
     Chemistry Department
     Faculty of Science
     King Abdulaziz University
     PO Box 80203 Jeddah
     Saudi Arabia
;
data_I
_audit_creation_method     SHELXL-97
_chemical_name_systematic
;
3-(Prop-2-en-1-yl)-2-sulfanylidene-1,2,3,4-tetrahydroquinazolin-4-one
;
_chemical_name_common     ?
_chemical_formula_moiety     'C11 H10 N2 O S'
_chemical_formula_sum     'C11 H10 N2 O S'
_chemical_formula_iupac     'C11 H10 N2 O S'
_chemical_formula_weight     218.27
_chemical_melting_point     ?
_symmetry_cell_setting     monoclinic
_symmetry_space_group_name_H-M     'P 21/c'
_symmetry_space_group_name_Hall     '-P 2ybc'
loop_
    _symmetry_equiv_pos_as_xyz
    'x, y, z'
    '-x, y+1/2, -z+1/2'
    '-x, -y, -z'
    'x, -y-1/2, z-1/2'
_cell_length_a     8.9823(3)
_cell_length_b     13.7271(3)
_cell_length_c     8.3137(2)
_cell_angle_alpha     90.00
_cell_angle_beta     92.882(3)
_cell_angle_gamma     90.00
_cell_volume     1023.79(5)
_cell_formula_units_Z     4
_cell_measurement_reflns_used     2303
_cell_measurement_theta_min     3.2168
_cell_measurement_theta_max     76.4034
_cell_measurement_temperature     294(2)
_exptl_crystal_description     prism
_exptl_crystal_colour     colorless
_exptl_crystal_size_max     0.30
_exptl_crystal_size_mid     0.30
_exptl_crystal_size_min     0.03
_exptl_crystal_density_diffrn     1.416
_exptl_crystal_density_meas     ?
_exptl_crystal_density_method     'not measured'
_exptl_crystal_F_000     456
_exptl_absorpt_coefficient_mu     2.585
_exptl_absorpt_correction_type     multi-scan
_exptl_absorpt_process_details     '(CrysAlis PRO; Agilent, 2012)'
_exptl_absorpt_correction_T_min     0.5110
_exptl_absorpt_correction_T_max     0.9265
_diffrn_ambient_temperature     294(2)
_diffrn_radiation_type     CuK\a
_diffrn_radiation_wavelength     1.54184
_diffrn_radiation_source     'SuperNova (Cu) X-ray Source'
_diffrn_radiation_monochromator     Mirror
_diffrn_measurement_device_type
                  'Agilent SuperNova Dual diffractometer with an Atlas detector'
_diffrn_measurement_method     '\w scan'
_diffrn_detector_area_resol_mean     10.4041
_diffrn_reflns_number     4913
_diffrn_reflns_av_R_equivalents     0.0234
_diffrn_reflns_av_sigmaI/netI     0.0256
_diffrn_reflns_theta_min     5.89
_diffrn_reflns_theta_max     76.60
_diffrn_reflns_theta_full     76.60
_diffrn_measured_fraction_theta_max     0.989
_diffrn_measured_fraction_theta_full     0.989
_diffrn_reflns_limit_h_min     -11
_diffrn_reflns_limit_h_max     10
_diffrn_reflns_limit_k_min     -17
_diffrn_reflns_limit_k_max     10
_diffrn_reflns_limit_l_min     -10
_diffrn_reflns_limit_l_max     8
_diffrn_standards_number     0
_diffrn_standards_interval_count     0
_diffrn_standards_interval_time     0
_diffrn_standards_decay_%     0
_reflns_number_total     2128
_reflns_number_gt     1855
_reflns_threshold_expression     I>2\s(I)
_refine_ls_structure_factor_coef     Fsqd
_refine_ls_matrix_type     full
_refine_ls_R_factor_all     0.0422
_refine_ls_R_factor_gt     0.0365
_refine_ls_wR_factor_gt     0.1007
_refine_ls_wR_factor_ref     0.1075
_refine_ls_goodness_of_fit_ref     1.062
_refine_ls_restrained_S_all     1.062
_refine_ls_number_reflns     2128
_refine_ls_number_parameters     140
_refine_ls_number_restraints     1
_refine_ls_hydrogen_treatment     mixed
_refine_ls_weighting_scheme     calc
_refine_ls_weighting_details
         'calc w=1/[\s^2^(Fo^2^)+(0.0596P)^2^+0.1451P] where P=(Fo^2^+2Fc^2^)/3'
_atom_sites_solution_hydrogens     geom
_atom_sites_solution_primary     direct
_atom_sites_solution_secondary     difmap
_refine_ls_shift/su_max     0.001
_refine_ls_shift/su_mean     0.001
_refine_diff_density_max     0.226
_refine_diff_density_min     -0.380
_refine_ls_extinction_method     none
_refine_ls_extinction_coef     ?
loop_
    _atom_type_symbol
    _atom_type_description
    _atom_type_scat_dispersion_real
    _atom_type_scat_dispersion_imag
    _atom_type_scat_source
    'C' 'C' 0.0181 0.0091
                         'International Tables Vol C Tables 4.2.6.8 and 6.1.1.4'
    'H' 'H' 0.0000 0.0000
                         'International Tables Vol C Tables 4.2.6.8 and 6.1.1.4'
    'N' 'N' 0.0311 0.0180
                         'International Tables Vol C Tables 4.2.6.8 and 6.1.1.4'
    'O' 'O' 0.0492 0.0322
                         'International Tables Vol C Tables 4.2.6.8 and 6.1.1.4'
    'S' 'S' 0.3331 0.5567
                         'International Tables Vol C Tables 4.2.6.8 and 6.1.1.4'
_computing_data_collection     'CrysAlis PRO (Agilent, 2012)'
_computing_cell_refinement     'CrysAlis PRO (Agilent, 2012)'
_computing_data_reduction     'CrysAlis PRO (Agilent, 2012)'
_computing_structure_solution     'SHELXS97 (Sheldrick, 2008)'
_computing_structure_refinement     'SHELXL97 (Sheldrick, 2008)'
_computing_molecular_graphics     'X-SEED (Barbour, 2001)'
_computing_publication_material     'publCIF (Westrip, 2010)'
loop_
    _atom_site_type_symbol
    _atom_site_label
    _atom_site_fract_x
    _atom_site_fract_y
    _atom_site_fract_z
    _atom_site_U_iso_or_equiv
    _atom_site_adp_type
    _atom_site_calc_flag
    _atom_site_refinement_flags
    _atom_site_occupancy
    _atom_site_symmetry_multiplicity
    _atom_site_disorder_assembly
    _atom_site_disorder_group
    S S1 0.77201(5) 0.32274(3) 0.07911(5) 0.04374(16) Uani d . 1 1 . .
    O O1 0.54446(14) 0.00715(8) 0.22169(16) 0.0488(3) Uani d . 1 1 . .
    N N1 0.53208(14) 0.29760(9) 0.24120(16) 0.0337(3) Uani d D 1 1 . .
    H H1 0.530(2) 0.3608(7) 0.239(2) 0.052(6) Uiso d D 1 1 . .
    N N2 0.64135(14) 0.15416(9) 0.15732(15) 0.0317(3) Uani d . 1 1 . .
    C C1 0.64308(17) 0.25505(10) 0.16333(17) 0.0317(3) Uani d . 1 1 . .
    C C2 0.53764(17) 0.09571(11) 0.23320(18) 0.0341(3) Uani d . 1 1 . .
    C C3 0.42514(16) 0.14680(11) 0.32027(18) 0.0320(3) Uani d . 1 1 . .
    C C4 0.31809(19) 0.09589(12) 0.4035(2) 0.0404(4) Uani d . 1 1 . .
    H H4 0.3200 0.0282 0.4068 0.048 Uiso calc R 1 1 . .
    C C5 0.2099(2) 0.14630(14) 0.4804(2) 0.0458(4) Uani d . 1 1 . .
    H H5 0.1379 0.1125 0.5345 0.055 Uiso calc R 1 1 . .
    C C6 0.20775(19) 0.24781(14) 0.4776(2) 0.0445(4) Uani d . 1 1 . .
    H H6 0.1339 0.2813 0.5293 0.053 Uiso calc R 1 1 . .
    C C7 0.3140(2) 0.29896(11) 0.3990(2) 0.0393(4) Uani d . 1 1 . .
    H H7 0.3127 0.3667 0.3982 0.047 Uiso calc R 1 1 . .
    C C8 0.42342(16) 0.24836(11) 0.32063(17) 0.0311(3) Uani d . 1 1 . .
    C C9 0.76129(18) 0.10324(12) 0.07515(18) 0.0376(4) Uani d . 1 1 . .
    H H9A 0.7907 0.1420 -0.0155 0.045 Uiso calc R 1 1 . .
    H H9B 0.7242 0.0412 0.0340 0.045 Uiso calc R 1 1 . .
    C C10 0.89456(19) 0.08610(13) 0.1881(2) 0.0433(4) Uani d . 1 1 . .
    H H10 0.9300 0.1382 0.2505 0.052 Uiso calc R 1 1 . .
    C C11 0.9639(2) 0.00289(15) 0.2043(3) 0.0568(5) Uani d . 1 1 . .
    H H11A 0.9313 -0.0506 0.1436 0.068 Uiso calc R 1 1 . .
    H H11B 1.0459 -0.0029 0.2765 0.068 Uiso calc R 1 1 . .
loop_
    _atom_site_aniso_label
    _atom_site_aniso_U_11
    _atom_site_aniso_U_22
    _atom_site_aniso_U_33
    _atom_site_aniso_U_12
    _atom_site_aniso_U_13
    _atom_site_aniso_U_23
    S1 0.0415(3) 0.0325(2) 0.0586(3) -0.00599(15) 0.01623(19) 0.00349(16)
    O1 0.0559(7) 0.0207(5) 0.0712(8) -0.0015(5) 0.0180(6) -0.0008(5)
    N1 0.0363(7) 0.0203(6) 0.0448(7) 0.0004(5) 0.0068(6) 0.0020(5)
    N2 0.0324(6) 0.0236(6) 0.0393(6) 0.0015(5) 0.0055(5) -0.0004(5)
    C1 0.0328(7) 0.0252(6) 0.0369(7) -0.0002(5) 0.0014(6) 0.0009(5)
    C2 0.0358(8) 0.0252(7) 0.0414(8) -0.0004(6) 0.0014(6) 0.0025(6)
    C3 0.0319(7) 0.0254(7) 0.0387(7) -0.0019(6) 0.0015(6) 0.0016(5)
    C4 0.0406(9) 0.0305(7) 0.0505(9) -0.0053(6) 0.0072(7) 0.0044(6)
    C5 0.0414(9) 0.0461(9) 0.0511(9) -0.0086(7) 0.0141(7) 0.0039(7)
    C6 0.0383(9) 0.0460(9) 0.0502(9) 0.0042(7) 0.0124(7) -0.0006(7)
    C7 0.0407(9) 0.0301(7) 0.0477(9) 0.0047(6) 0.0086(7) 0.0007(6)
    C8 0.0308(7) 0.0265(7) 0.0358(7) 0.0001(5) 0.0009(6) 0.0020(5)
    C9 0.0408(9) 0.0316(8) 0.0413(8) 0.0052(6) 0.0103(7) -0.0015(6)
    C10 0.0382(8) 0.0422(9) 0.0502(9) 0.0042(7) 0.0092(7) -0.0025(7)
    C11 0.0431(10) 0.0497(10) 0.0774(13) 0.0049(8) 0.0004(9) 0.0047(9)
loop_
    _geom_bond_atom_site_label_1
    _geom_bond_atom_site_label_2
    _geom_bond_site_symmetry_2
    _geom_bond_distance
    _geom_bond_publ_flag
    S1 C1 . 1.6663(15) ?
    O1 C2 . 1.2212(18) ?
    N1 C1 . 1.3487(19) ?
    N1 C8 . 1.3822(19) ?
    N1 H1 . 0.869(9) ?
    N2 C1 . 1.3858(17) ?
    N2 C2 . 1.4031(19) ?
    N2 C9 . 1.4799(18) ?
    C2 C3 . 1.453(2) ?
    C3 C8 . 1.394(2) ?
    C3 C4 . 1.399(2) ?
    C4 C5 . 1.377(2) ?
    C4 H4 . 0.9300 ?
    C5 C6 . 1.394(3) ?
    C5 H5 . 0.9300 ?
    C6 C7 . 1.376(2) ?
    C6 H6 . 0.9300 ?
    C7 C8 . 1.392(2) ?
    C7 H7 . 0.9300 ?
    C9 C10 . 1.502(2) ?
    C9 H9A . 0.9700 ?
    C9 H9B . 0.9700 ?
    C10 C11 . 1.305(3) ?
    C10 H10 . 0.9300 ?
    C11 H11A . 0.9300 ?
    C11 H11B . 0.9300 ?
loop_
    _geom_angle_atom_site_label_1
    _geom_angle_atom_site_label_2
    _geom_angle_atom_site_label_3
    _geom_angle_site_symmetry_1
    _geom_angle_site_symmetry_3
    _geom_angle
    _geom_angle_publ_flag
    C1 N1 C8 . . 125.05(13) ?
    C1 N1 H1 . . 116.1(14) ?
    C8 N1 H1 . . 118.8(14) ?
    C1 N2 C2 . . 124.18(12) ?
    C1 N2 C9 . . 118.79(12) ?
    C2 N2 C9 . . 116.91(12) ?
    N1 C1 N2 . . 116.28(13) ?
    N1 C1 S1 . . 120.42(11) ?
    N2 C1 S1 . . 123.29(11) ?
    O1 C2 N2 . . 119.80(14) ?
    O1 C2 C3 . . 123.95(14) ?
    N2 C2 C3 . . 116.24(13) ?
    C8 C3 C4 . . 119.36(14) ?
    C8 C3 C2 . . 119.46(13) ?
    C4 C3 C2 . . 121.18(14) ?
    C5 C4 C3 . . 119.84(15) ?
    C5 C4 H4 . . 120.1 ?
    C3 C4 H4 . . 120.1 ?
    C4 C5 C6 . . 120.25(15) ?
    C4 C5 H5 . . 119.9 ?
    C6 C5 H5 . . 119.9 ?
    C7 C6 C5 . . 120.60(15) ?
    C7 C6 H6 . . 119.7 ?
    C5 C6 H6 . . 119.7 ?
    C6 C7 C8 . . 119.37(15) ?
    C6 C7 H7 . . 120.3 ?
    C8 C7 H7 . . 120.3 ?
    N1 C8 C7 . . 120.78(14) ?
    N1 C8 C3 . . 118.67(13) ?
    C7 C8 C3 . . 120.55(14) ?
    N2 C9 C10 . . 111.18(12) ?
    N2 C9 H9A . . 109.4 ?
    C10 C9 H9A . . 109.4 ?
    N2 C9 H9B . . 109.4 ?
    C10 C9 H9B . . 109.4 ?
    H9A C9 H9B . . 108.0 ?
    C11 C10 C9 . . 124.25(18) ?
    C11 C10 H10 . . 117.9 ?
    C9 C10 H10 . . 117.9 ?
    C10 C11 H11A . . 120.0 ?
    C10 C11 H11B . . 120.0 ?
    H11A C11 H11B . . 120.0 ?
loop_
    _geom_torsion_atom_site_label_1
    _geom_torsion_atom_site_label_2
    _geom_torsion_atom_site_label_3
    _geom_torsion_atom_site_label_4
    _geom_torsion_site_symmetry_1
    _geom_torsion_site_symmetry_2
    _geom_torsion_site_symmetry_3
    _geom_torsion_site_symmetry_4
    _geom_torsion
    _geom_torsion_publ_flag
    C8 N1 C1 N2 . . . . 3.4(2) ?
    C8 N1 C1 S1 . . . . -177.21(12) ?
    C2 N2 C1 N1 . . . . -3.4(2) ?
    C9 N2 C1 N1 . . . . -179.29(13) ?
    C2 N2 C1 S1 . . . . 177.16(11) ?
    C9 N2 C1 S1 . . . . 1.30(19) ?
    C1 N2 C2 O1 . . . . -179.93(14) ?
    C9 N2 C2 O1 . . . . -4.0(2) ?
    C1 N2 C2 C3 . . . . 1.0(2) ?
    C9 N2 C2 C3 . . . . 176.97(12) ?
    O1 C2 C3 C8 . . . . -177.37(15) ?
    N2 C2 C3 C8 . . . . 1.6(2) ?
    O1 C2 C3 C4 . . . . 2.4(2) ?
    N2 C2 C3 C4 . . . . -178.57(14) ?
    C8 C3 C4 C5 . . . . 2.0(2) ?
    C2 C3 C4 C5 . . . . -177.85(15) ?
    C3 C4 C5 C6 . . . . -0.9(3) ?
    C4 C5 C6 C7 . . . . -0.4(3) ?
    C5 C6 C7 C8 . . . . 0.6(3) ?
    C1 N1 C8 C7 . . . . 179.38(14) ?
    C1 N1 C8 C3 . . . . -0.9(2) ?
    C6 C7 C8 N1 . . . . -179.70(15) ?
    C6 C7 C8 C3 . . . . 0.5(2) ?
    C4 C3 C8 N1 . . . . 178.43(14) ?
    C2 C3 C8 N1 . . . . -1.7(2) ?
    C4 C3 C8 C7 . . . . -1.8(2) ?
    C2 C3 C8 C7 . . . . 178.01(14) ?
    C1 N2 C9 C10 . . . . 86.69(17) ?
    C2 N2 C9 C10 . . . . -89.46(16) ?
    N2 C9 C10 C11 . . . . 132.15(19) ?
loop_
    _geom_hbond_atom_site_label_D
    _geom_hbond_atom_site_label_H
    _geom_hbond_atom_site_label_A
    _geom_hbond_site_symmetry_A
    _geom_hbond_distance_DH
    _geom_hbond_distance_HA
    _geom_hbond_distance_DA
    _geom_hbond_angle_DHA
    N1 H1 O1 2_655 0.870(10)
                           2.150(10)
                                   2.977(2) 160(2)
