# Supplementary material for: 3-(Prop-2-en-1-yl)-2-sulfanyl­idene-1,2,3,4-tetra­hydro­quinazolin-4-one
Source: Acta Crystallogr Sect E Struct Rep Online. 2012 May 19;68(Pt 6):o1810. doi: 10.1107/S1600536812021800 (PMC3379384; doi:10.1107/S1600536812021800)
Supplement: Supplementary file 2 [file e-68-o1810-Isup2.hkl]

# 
# h,k,l, Fc-squared, Fo-squared, sigma(Fo-squared) and status flag 
# 
data_I
_shelx_title '  P21/c' 
_shelx_refln_list_code          4 
_shelx_F_calc_maximum      117.52 
_exptl_crystal_F_000       456.00 
_reflns_d_resolution_high  0.7925 
 
loop_ 
 _symmetry_equiv_pos_as_xyz 
 'x, y, z' 
 '-x, y+1/2, -z+1/2' 
 '-x, -y, -z' 
 'x, -y-1/2, z-1/2' 
 
_cell_length_a     8.9823 
_cell_length_b    13.7271 
_cell_length_c     8.3137 
_cell_angle_alpha  90.000 
_cell_angle_beta   92.882 
_cell_angle_gamma  90.000 
 
_shelx_F_squared_multiplier     1.000 
 
loop_ 
 _refln_index_h 
 _refln_index_k 
 _refln_index_l 
 _refln_F_squared_calc 
 _refln_F_squared_meas 
 _refln_F_squared_sigma 
 _refln_observed_status 
   2   0   0     1222.39     1242.81     11.15 o 
   3   0   0      546.43      597.75      9.70 o 
   4   0   0     1698.44     1700.72     19.39 o 
   5   0   0      436.72      455.05     12.95 o 
   6   0   0      262.54      276.56     11.32 o 
   7   0   0      693.28      709.08     13.89 o 
   8   0   0       27.01       35.43      4.84 o 
   9   0   0     1097.85     1107.94     25.84 o 
  10   0   0       42.23       37.27      5.12 o 
  11   0   0       51.93       48.59      4.20 o 
   1   1   0      738.61      754.95      4.66 o 
   2   1   0       10.67       16.31      1.04 o 
   3   1   0      104.32      109.29      3.63 o 
   4   1   0       19.06       12.97      1.34 o 
   5   1   0      246.82      236.60      9.52 o 
   6   1   0      215.32      218.26      7.17 o 
   7   1   0      182.31      175.65      5.34 o 
   8   1   0      795.95      823.73     15.07 o 
   9   1   0      908.01      912.93     16.57 o 
  10   1   0       46.60       48.52      4.12 o 
  11   1   0        0.22        0.41      0.86 o 
   0   2   0     5050.75     4628.49     19.44 o 
   1   2   0     2328.36     2042.83      7.17 o 
   2   2   0     4992.76     4708.39     17.43 o 
   3   2   0       91.34       83.02      5.21 o 
   4   2   0        5.56        4.40      0.93 o 
   5   2   0      804.45      917.95     12.71 o 
   6   2   0       18.26       21.37      3.33 o 
   7   2   0      334.40      337.26      6.07 o 
   8   2   0        2.54        3.70      1.02 o 
   9   2   0      110.40      118.70      5.80 o 
  10   2   0        4.61        7.41      1.88 o 
  11   2   0       18.94       17.83      1.70 o 
   1   3   0      425.20      396.88      5.36 o 
   2   3   0      587.95      544.48      9.97 o 
   3   3   0      110.03      102.83      5.84 o 
   4   3   0      320.99      335.12     12.87 o 
   5   3   0      329.85      383.42     13.81 o 
   6   3   0       66.77       74.08      6.33 o 
   7   3   0       50.06       52.25      2.59 o 
   8   3   0        0.40        1.09      1.35 o 
   9   3   0       12.97       14.43      2.17 o 
  10   3   0        4.17        3.10      1.16 o 
  11   3   0        2.01       -0.45      0.85 o 
   0   4   0       21.84       12.25      1.75 o 
   1   4   0       94.66       97.95      2.10 o 
   2   4   0     2536.14     2500.12     13.59 o 
   3   4   0       19.38       11.27      1.23 o 
   4   4   0        0.12        0.74      0.60 o 
   5   4   0       13.50       13.82      1.74 o 
   6   4   0       87.86       84.58      7.05 o 
   7   4   0       51.74       46.67      2.31 o 
   8   4   0       63.39       64.82      3.54 o 
   9   4   0       37.49       39.60      2.80 o 
  10   4   0        0.88        1.09      0.96 o 
   1   5   0      928.62      867.02      7.66 o 
   2   5   0       14.02        8.30      0.80 o 
   3   5   0      627.18      596.19     32.66 o 
   4   5   0       42.66       43.49      4.70 o 
   5   5   0       76.00       74.00      3.95 o 
   6   5   0      282.99      281.57     13.12 o 
   7   5   0       59.36       61.76      3.42 o 
   8   5   0       48.53       49.57      3.10 o 
   9   5   0        3.48        4.72      1.65 o 
  10   5   0       31.41       29.39      2.45 o 
   0   6   0      956.76      891.51      8.00 o 
   1   6   0        3.49        9.28      0.81 o 
   2   6   0       16.62        9.50      0.90 o 
   3   6   0       42.89       41.30      2.43 o 
   4   6   0      916.11      912.87     12.65 o 
   5   6   0      422.77      426.06     10.72 o 
   6   6   0       53.47       56.70      5.55 o 
   7   6   0      119.24      133.62      6.43 o 
   8   6   0       10.68        9.57      1.56 o 
   9   6   0       14.09       13.96      1.60 o 
  10   6   0       28.37       28.46      3.20 o 
   1   7   0     1141.85     1190.02      9.28 o 
   2   7   0        0.39        0.33      0.39 o 
   3   7   0      483.46      446.64      8.22 o 
   4   7   0      560.50      554.90     10.06 o 
   5   7   0      377.19      365.38      9.02 o 
   6   7   0      178.52      203.42     10.86 o 
   7   7   0        5.64        1.56      2.17 o 
   8   7   0       50.74       53.47      4.02 o 
   9   7   0        8.70        6.29      2.56 o 
  10   7   0      114.54       96.40      5.19 o 
   0   8   0      372.14      461.02     13.96 o 
   1   8   0      247.20      312.80      8.01 o 
   2   8   0      861.25      787.07     12.08 o 
   3   8   0       52.55       60.12      5.32 o 
   4   8   0      185.98      190.08     10.17 o 
   5   8   0       95.65      100.10      5.21 o 
   6   8   0        3.59        2.87      1.71 o 
   7   8   0       66.79       62.67      4.57 o 
   8   8   0       60.15       53.52      3.94 o 
   9   8   0       14.80       17.93      1.93 o 
  10   8   0        7.99        8.03      1.33 o 
   1   9   0      384.05      374.27      9.35 o 
   2   9   0      430.18      408.24      9.75 o 
   3   9   0        9.94        7.22      2.02 o 
   4   9   0     1649.85     1655.45     24.27 o 
   5   9   0     1131.60     1179.51     18.97 o 
   6   9   0        1.55        1.39      1.69 o 
   7   9   0       65.72       62.34      4.45 o 
   8   9   0       71.84       75.31      4.36 o 
   9   9   0       21.45       15.82      2.52 o 
   0  10   0      247.49      244.42     11.46 o 
   1  10   0        2.41        3.43      2.10 o 
   2  10   0      184.34      165.29      4.53 o 
   3  10   0       99.42      103.82      3.82 o 
   4  10   0      563.78      559.10     12.26 o 
   5  10   0      599.77      625.12     13.91 o 
   6  10   0       31.64       34.20      3.35 o 
   7  10   0       14.09       13.32      4.77 o 
   8  10   0        8.62        7.72      1.36 o 
   9  10   0        9.65        5.84      1.27 o 
   1  11   0       37.07       36.08      1.82 o 
   2  11   0       22.66       25.46      2.59 o 
   3  11   0      110.73      111.20      4.63 o 
   4  11   0      834.84      877.37     15.69 o 
   5  11   0      506.96      516.17     17.60 o 
   6  11   0       43.48       46.49      3.68 o 
   7  11   0       32.27       29.43      2.10 o 
   8  11   0        1.93        2.45      0.77 o 
   0  12   0     1587.28     1422.56     27.92 o 
   1  12   0       19.15       11.98      1.38 o 
   2  12   0       43.83       44.17      2.61 o 
   3  12   0        3.51        4.38      1.22 o 
   4  12   0        5.54        6.77      1.83 o 
   5  12   0      161.43      168.35      7.13 o 
   6  12   0       86.45       85.65      4.59 o 
   7  12   0       62.99       64.39      2.66 o 
   8  12   0        7.84        6.22      1.26 o 
   1  13   0      464.98      457.95      8.02 o 
   2  13   0        5.50        8.33      1.44 o 
   3  13   0      113.56      125.01      4.93 o 
   4  13   0       30.73       29.93      3.02 o 
   5  13   0      134.20      136.18      5.79 o 
   6  13   0       38.96       44.29      2.82 o 
   7  13   0       47.80       51.52      3.62 o 
   0  14   0      124.01      125.02      5.74 o 
   1  14   0       12.79       12.66      2.08 o 
   2  14   0      570.41      606.06     12.90 o 
   3  14   0        6.92       10.05      1.36 o 
   4  14   0       82.66       80.52     10.68 o 
   5  14   0       73.79       70.56      3.65 o 
   6  14   0       49.58       42.56      6.35 o 
   1  15   0       88.44       91.04      3.59 o 
   2  15   0       10.53       11.30      1.39 o 
   3  15   0      251.40      235.30     10.25 o 
   4  15   0        3.44        3.11      1.84 o 
   5  15   0        5.56        5.67      0.76 o 
   0  16   0       16.42       16.66      2.55 o 
   1  16   0        1.77        2.10      0.79 o 
   2  16   0        0.75        0.93      0.78 o 
   3  16   0       16.95       11.08      1.44 o 
   4  16   0       22.44       21.40      1.97 o 
   1  17   0        8.01       14.22      1.85 o 
   2  17   0        1.35        1.76      0.69 o 
 -11   1   1        3.43        2.41      0.92 o 
 -10   1   1        1.75        0.90      1.49 o 
  -9   1   1      197.57      199.87      7.75 o 
  -8   1   1       68.16       64.22      3.59 o 
  -7   1   1       10.87        9.47      1.19 o 
  -6   1   1       94.48      102.43      5.14 o 
  -5   1   1      508.18      527.49     11.83 o 
  -4   1   1      122.08      129.38      6.60 o 
  -3   1   1     1014.85      934.74     15.06 o 
  -2   1   1      379.53      392.92      7.95 o 
  -1   1   1      187.36      186.34      4.30 o 
   0   1   1       21.58       23.99      1.21 o 
   1   1   1      473.12      440.60      3.80 o 
   2   1   1      882.43      907.28      7.87 o 
   3   1   1     2164.41     2297.01     14.48 o 
   4   1   1       10.11       13.71      1.09 o 
   5   1   1        4.32        3.07      0.89 o 
   6   1   1       33.72       40.41      2.40 o 
   7   1   1      118.75      122.29      6.44 o 
   8   1   1        0.50        1.61      1.11 o 
   9   1   1       14.52       11.70      2.86 o 
  10   1   1       38.70       39.38      3.61 o 
  11   1   1       52.46       46.13      2.58 o 
 -11   2   1       25.64       22.88      1.89 o 
 -10   2   1       16.29       17.53      2.94 o 
  -9   2   1        0.77       -0.42      1.12 o 
  -8   2   1        0.25       -0.91      0.91 o 
  -7   2   1      105.24      102.96      3.80 o 
  -6   2   1       36.51       38.15      3.26 o 
  -5   2   1      251.86      212.62      9.99 o 
  -4   2   1      627.85      646.00     15.32 o 
  -3   2   1      842.16      827.17     14.78 o 
  -2   2   1       86.53       94.57      4.18 o 
  -1   2   1       20.66       16.85      1.58 o 
   0   2   1     2619.11     2464.13     16.87 o 
   1   2   1     1732.82     1691.85      5.61 o 
   2   2   1      992.77     1086.06      8.15 o 
   3   2   1       44.93       45.46      2.42 o 
   4   2   1      702.72      684.71      9.72 o 
   5   2   1       44.43       44.47      2.81 o 
   6   2   1        3.42        3.20      0.91 o 
   7   2   1        0.08       -0.47      1.04 o 
   8   2   1       16.71       18.53      2.46 o 
   9   2   1       26.84       24.32      2.51 o 
  10   2   1        1.72        3.29      1.50 o 
  11   2   1       16.86       15.12      1.65 o 
 -11   3   1       75.29       72.65      4.35 o 
 -10   3   1       39.04       33.63      2.25 o 
  -9   3   1       67.06       66.07      3.55 o 
  -8   3   1       47.84       43.75      2.95 o 
  -7   3   1      363.88      381.62      7.33 o 
  -6   3   1      220.80      227.32     11.72 o 
  -5   3   1      389.33      419.03     14.57 o 
  -4   3   1     5741.17     5194.08     45.64 o 
  -3   3   1     2549.00     2667.58     17.43 o 
  -2   3   1      731.56      652.63     32.76 o 
  -1   3   1       63.91       81.22      1.91 o 
   0   3   1     2538.03     2480.81     19.84 o 
   1   3   1     1174.18     1183.82     11.25 o 
   2   3   1      499.15      467.51      7.13 o 
   3   3   1      332.28      340.89      5.90 o 
   4   3   1       24.60       36.28      2.35 o 
   5   3   1     4400.58     4684.35     88.57 o 
   6   3   1      511.83      580.77     16.23 o 
   7   3   1       17.18       17.72      1.45 o 
   8   3   1        4.32        5.13      1.15 o 
   9   3   1      155.00      169.30      6.17 o 
  10   3   1       44.01       45.00      2.62 o 
 -10   4   1      119.95      133.14      4.43 o 
  -9   4   1      186.83      184.96      8.34 o 
  -8   4   1      135.64      133.94      5.07 o 
  -7   4   1      163.63      147.62      4.71 o 
  -6   4   1        0.39        3.99      1.83 o 
  -5   4   1       17.15        8.62      2.56 o 
  -4   4   1      905.87     1022.19     21.07 o 
  -3   4   1     3643.49     3698.81     37.04 o 
  -2   4   1        0.42        0.48      0.34 o 
  -1   4   1     1684.12     1722.18     13.32 o 
   0   4   1     4587.20     4274.55     29.77 o 
   1   4   1     5111.24     4728.77     18.59 o 
   2   4   1       60.72       69.68      1.87 o 
   3   4   1      116.65       99.72      3.35 o 
   4   4   1      602.02      594.70     22.09 o 
   5   4   1      847.12      869.54     42.29 o 
   6   4   1       15.52       13.30      2.57 o 
   7   4   1        0.01       -0.09      0.76 o 
   8   4   1      150.09      153.61      4.46 o 
   9   4   1       58.57       69.34      3.87 o 
  10   4   1       87.55       85.43      3.36 o 
 -10   5   1        0.10       -0.67      0.85 o 
  -9   5   1        1.75        3.06      1.18 o 
  -8   5   1      751.39      755.80     14.72 o 
  -7   5   1        7.52        6.79      1.26 o 
  -6   5   1      392.98      344.20     15.37 o 
  -5   5   1       78.17       71.03      6.61 o 
  -4   5   1     1730.32     1879.71     29.79 o 
  -3   5   1      419.44      484.42     17.87 o 
  -2   5   1     1937.50     1889.14     11.33 o 
  -1   5   1        0.43        0.13      0.27 o 
   0   5   1      238.69      214.77      5.30 o 
   1   5   1      647.62      635.31      6.63 o 
   2   5   1       27.27       20.30      1.13 o 
   3   5   1     1003.40     1030.62     11.24 o 
   4   5   1        1.25        0.69      0.70 o 
   5   5   1      844.65      947.38     18.63 o 
   6   5   1      453.89      508.75      9.35 o 
   7   5   1      570.43      577.51     13.55 o 
   8   5   1        9.18       10.92      1.53 o 
   9   5   1      148.09      154.21      7.86 o 
  10   5   1       27.10       26.14      2.20 o 
 -10   6   1       30.65       28.75      3.17 o 
  -9   6   1       22.63       18.70      1.80 o 
  -8   6   1      127.72      126.40      4.76 o 
  -7   6   1       36.83       38.09      3.16 o 
  -6   6   1       58.32       54.42      4.39 o 
  -5   6   1       18.76       16.92      3.47 o 
  -4   6   1        0.80        3.75      1.76 o 
  -3   6   1      342.99      359.23      9.88 o 
  -2   6   1        2.14        2.36      0.48 o 
  -1   6   1      376.44      345.02      7.32 o 
   0   6   1     2320.09     2426.23     27.05 o 
   1   6   1     4182.47     4509.34     32.02 o 
   2   6   1        6.57        8.35      0.84 o 
   3   6   1      130.46      143.24      4.43 o 
   4   6   1      107.39      104.63      6.00 o 
   5   6   1       54.46       60.92      4.84 o 
   6   6   1       55.50       51.62      3.05 o 
   7   6   1       15.70       15.96      2.39 o 
   8   6   1       43.21       40.12      2.99 o 
   9   6   1       41.67       43.10      3.41 o 
  10   6   1       62.30       58.40      4.27 o 
 -10   7   1        4.79        2.96      1.17 o 
  -9   7   1      166.86      157.59      9.68 o 
  -8   7   1       36.34       28.75      2.98 o 
  -7   7   1      234.96      230.50     11.45 o 
  -6   7   1       13.02       16.41      1.87 o 
  -5   7   1       13.39        9.06      1.73 o 
  -4   7   1       17.21       21.94      3.83 o 
  -3   7   1        7.00        6.27      2.03 o 
  -2   7   1      639.07      649.24     11.01 o 
  -1   7   1       83.33       83.69      5.43 o 
   0   7   1       66.30       76.15      2.73 o 
   1   7   1        4.30        4.67      0.75 o 
   2   7   1       23.81       28.45      1.43 o 
   3   7   1      374.01      353.11      7.28 o 
   4   7   1       37.90       35.94      3.61 o 
   5   7   1        7.73        6.79      1.11 o 
   6   7   1      125.15      123.03      4.81 o 
   7   7   1       82.40       86.36      5.38 o 
   8   7   1        7.08        3.19      1.26 o 
   9   7   1       50.34       42.36      4.71 o 
  10   7   1       54.21       43.16      3.26 o 
 -10   8   1       37.13       37.46      2.73 o 
  -9   8   1       47.92       48.27      2.88 o 
  -8   8   1        1.41        1.63      1.67 o 
  -7   8   1       81.82       88.43      5.30 o 
  -6   8   1       62.06       57.65      4.13 o 
  -5   8   1       36.10       40.00      3.60 o 
  -4   8   1       95.21       99.10      8.13 o 
  -3   8   1      580.14      589.36     17.82 o 
  -2   8   1        9.42        7.40      1.76 o 
  -1   8   1      799.12      734.92     12.42 o 
   0   8   1       19.12       39.44      2.92 o 
   1   8   1      130.84      172.81      4.17 o 
   2   8   1      521.25      543.19      7.45 o 
   3   8   1       29.29       25.90      2.80 o 
   4   8   1       65.37       71.76      5.05 o 
   5   8   1      259.26      265.54      6.69 o 
   6   8   1       38.55       40.99      3.78 o 
   7   8   1       27.59       24.52      2.96 o 
   8   8   1       35.71       32.37      3.09 o 
   9   8   1        0.38        0.12      1.13 o 
  -9   9   1       33.35       32.10      2.12 o 
  -8   9   1       47.35       53.78      3.66 o 
  -7   9   1       56.88       57.12     11.41 o 
  -6   9   1      184.21      193.43      7.52 o 
  -5   9   1      155.74      165.46     12.97 o 
  -4   9   1     1331.38     1338.82     13.56 o 
  -3   9   1      154.81      129.49      8.85 o 
  -2   9   1      582.32      557.03      9.68 o 
  -1   9   1       43.86       38.26      3.10 o 
   0   9   1      588.42      545.47     11.44 o 
   1   9   1      310.05      279.05      7.87 o 
   2   9   1      143.20      131.68      8.89 o 
   3   9   1      227.91      247.34     13.14 o 
   4   9   1       67.31       54.89      2.77 o 
   5   9   1     1089.16     1091.02     18.64 o 
   6   9   1      209.02      205.85      8.25 o 
   7   9   1       27.96       31.01      3.21 o 
   8   9   1        3.72        1.84      1.13 o 
   9   9   1       58.63       59.89      4.44 o 
  -9  10   1       25.03       26.02      2.48 o 
  -8  10   1       64.29       60.10      3.48 o 
  -7  10   1       76.09       75.62      4.56 o 
  -6  10   1       18.00       13.84      2.28 o 
  -5  10   1      676.47      675.29     14.31 o 
  -4  10   1        0.01        0.19      0.73 o 
  -3  10   1      719.71      714.36     10.61 o 
  -2  10   1        0.40       -0.40      0.95 o 
  -1  10   1      397.30      361.32      9.81 o 
   0  10   1       62.27       61.29      4.03 o 
   1  10   1      402.77      394.79      9.89 o 
   2  10   1      206.61      220.32      6.44 o 
   3  10   1      169.80      169.41      5.61 o 
   4  10   1      659.43      665.44     15.59 o 
   5  10   1       30.84       30.56      3.34 o 
   6  10   1      271.77      278.10     20.06 o 
   7  10   1       18.82       16.50      2.25 o 
   8  10   1       41.71       47.39      3.11 o 
   9  10   1        0.73        2.37      0.88 o 
  -8  11   1       13.73       13.34      1.13 o 
  -7  11   1        1.32        1.65      1.01 o 
  -6  11   1      169.47      171.94      6.87 o 
  -5  11   1      149.90      163.67      6.93 o 
  -4  11   1        6.05        4.76      1.45 o 
  -3  11   1      508.02      503.69      9.77 o 
  -2  11   1      471.03      440.29      8.18 o 
  -1  11   1        0.22        0.89      0.58 o 
   0  11   1       79.43       82.91      3.56 o 
   1  11   1        9.85       12.71      1.67 o 
   2  11   1      136.25      141.92      4.61 o 
   3  11   1      479.99      465.10     10.69 o 
   4  11   1      180.80      184.39      6.94 o 
   5  11   1       24.08       27.20      3.00 o 
   6  11   1       65.66       58.55      4.06 o 
   7  11   1      126.16      132.04      6.68 o 
   8  11   1        1.31        1.31      0.78 o 
  -8  12   1       30.12       34.87      2.60 o 
  -7  12   1       16.35       14.18      1.56 o 
  -6  12   1       42.13       43.85      3.48 o 
  -5  12   1      143.70      156.28      9.42 o 
  -4  12   1      160.52      163.56      9.94 o 
  -3  12   1       38.59       38.48      2.53 o 
  -2  12   1       14.91       16.98      1.71 o 
  -1  12   1      136.00      144.50      5.42 o 
   0  12   1       23.41       16.07      1.96 o 
   1  12   1      166.37      144.86      5.35 o 
   2  12   1       72.76       81.70      5.06 o 
   3  12   1       47.94       52.35      2.80 o 
   4  12   1       52.09       49.92      4.04 o 
   5  12   1       14.24       12.58      1.70 o 
   6  12   1      154.51      155.07      6.28 o 
   7  12   1        0.22       -0.74      0.74 o 
  -7  13   1       43.26       42.28      3.26 o 
  -6  13   1        0.48        0.07      0.77 o 
  -5  13   1       13.19       16.28      2.21 o 
  -4  13   1        4.85        4.60      1.62 o 
  -3  13   1       55.17       51.86      3.28 o 
  -2  13   1        0.47        0.91      0.76 o 
  -1  13   1        5.62        5.26      1.30 o 
   0  13   1        0.97        2.01      0.76 o 
   1  13   1       33.78       29.21      2.44 o 
   2  13   1        7.83        7.46      1.27 o 
   3  13   1       23.16       21.52      1.99 o 
   4  13   1        4.41        2.05      1.29 o 
   5  13   1       21.02       23.28      2.52 o 
   6  13   1        0.69        1.04      0.72 o 
   7  13   1        0.90        1.96      0.51 o 
  -6  14   1        1.79        0.21      1.56 o 
  -5  14   1       69.86       78.31      3.88 o 
  -4  14   1       10.04       11.94      2.13 o 
  -3  14   1        4.01        3.41      1.28 o 
  -2  14   1       25.98       24.82      1.86 o 
  -1  14   1       21.17       18.06      1.93 o 
   0  14   1      447.83      412.24      7.21 o 
   1  14   1      392.03      331.58      6.50 o 
   2  14   1      171.64      165.92      6.47 o 
   3  14   1       25.46       22.93      2.32 o 
   4  14   1        1.37        1.70      2.39 o 
   5  14   1        6.52        5.69      0.89 o 
   6  14   1       12.81       13.48      2.20 o 
  -5  15   1        0.03        0.82      1.06 o 
  -4  15   1       10.92       11.90      1.46 o 
  -3  15   1       59.77       71.38      5.34 o 
  -2  15   1       29.39       28.72      2.68 o 
  -1  15   1       34.69       37.07      3.03 o 
   0  15   1       69.75       60.79      2.49 o 
   1  15   1       13.05       11.51      1.15 o 
   2  15   1       36.91       37.76      2.29 o 
   3  15   1        0.46        1.55      1.90 o 
   4  15   1       57.40       60.66      2.99 o 
   5  15   1       11.16       11.89      1.75 o 
  -4  16   1       58.42       60.50      3.40 o 
  -3  16   1       12.16        9.62      1.94 o 
  -2  16   1        0.07        0.57      1.00 o 
  -1  16   1       65.59       76.83      3.62 o 
   0  16   1       33.86       40.25      2.64 o 
   1  16   1       24.05       28.19      1.62 o 
   2  16   1       21.02       20.06      1.70 o 
   3  16   1        8.94        8.52      1.05 o 
   4  16   1       15.84       17.78      1.81 o 
  -1  17   1       22.45       27.52      2.38 o 
   0  17   1       69.09       66.12      3.50 o 
   1  17   1       44.14       43.86      2.86 o 
 -11   0   2      103.48      107.46      5.75 o 
 -10   0   2       58.76       54.49      5.04 o 
  -9   0   2        3.96        5.72      2.23 o 
  -8   0   2      824.44      827.53     22.08 o 
  -7   0   2      352.18      384.13     10.58 o 
  -6   0   2      459.12      477.00     16.36 o 
  -5   0   2       23.19       29.75      3.77 o 
  -4   0   2      795.38      823.74     17.43 o 
  -3   0   2        6.20        9.77      1.79 o 
  -2   0   2     9615.50     8552.15     39.38 o 
  -1   0   2     6225.32     5704.91     25.25 o 
   0   0   2     1869.61     1850.20      9.37 o 
   3   0   2        2.71        5.22      1.09 o 
   4   0   2      266.71      299.35      8.94 o 
   5   0   2     1558.81     1707.31     18.46 o 
   6   0   2       88.20      110.84      6.63 o 
   7   0   2      320.87      313.23     13.41 o 
   8   0   2      185.39      198.00     13.27 o 
   9   0   2       36.07       38.03      6.05 o 
  10   0   2      473.66      496.38     16.23 o 
  11   0   2      146.13      131.45      5.21 o 
 -11   1   2       46.60       45.92      2.98 o 
 -10   1   2        0.57        1.23      1.97 o 
  -9   1   2       23.03       19.65      2.56 o 
  -8   1   2     1288.47     1325.00     30.57 o 
  -7   1   2     2489.37     2504.27     25.09 o 
  -6   1   2        0.49        2.56      1.05 o 
  -5   1   2      744.79      743.32     13.11 o 
  -4   1   2       64.32       51.43      5.63 o 
  -3   1   2      822.52      787.31     10.36 o 
  -2   1   2      935.23      955.03     22.58 o 
  -1   1   2       24.92       20.12      1.11 o 
   0   1   2      954.10      908.52      4.27 o 
   1   1   2     1360.41     1390.45     10.77 o 
   2   1   2      944.32      929.57      8.03 o 
   3   1   2       75.48       71.80      2.08 o 
   4   1   2      145.06      159.37      3.64 o 
   5   1   2        0.10       -0.52      0.52 o 
   6   1   2      137.35      136.28      5.34 o 
   7   1   2       83.93       88.38      7.37 o 
   8   1   2       92.21       93.75      4.97 o 
   9   1   2       95.18      101.51      6.47 o 
  10   1   2      282.62      312.26     15.40 o 
 -11   2   2        0.71        1.81      0.64 o 
 -10   2   2       17.87       12.54      2.49 o 
  -9   2   2       82.95       85.73      4.96 o 
  -8   2   2       39.50       38.40      3.39 o 
  -7   2   2        7.11        6.34      1.04 o 
  -6   2   2      394.85      408.77     10.86 o 
  -5   2   2      174.93      171.84      6.42 o 
  -4   2   2     1422.05     1361.67     23.95 o 
  -3   2   2       26.33       48.80      4.07 o 
  -2   2   2      389.26      368.90      9.11 o 
  -1   2   2       81.61       94.43      2.22 o 
   0   2   2     1899.70     1864.44      5.67 o 
   1   2   2     6210.64     5825.73     25.38 o 
   2   2   2     1587.68     1661.70      8.76 o 
   3   2   2      871.81      958.70      7.47 o 
   4   2   2       60.97       67.69      2.38 o 
   5   2   2       34.37       32.49      2.31 o 
   6   2   2       83.55       88.76      6.23 o 
   7   2   2      153.76      172.10      6.65 o 
   8   2   2       98.66      110.37      5.39 o 
   9   2   2       15.95       17.55      2.14 o 
  10   2   2       44.52       43.82      3.37 o 
 -10   3   2        0.11       -1.05      2.05 o 
  -9   3   2        8.33       10.54      1.52 o 
  -8   3   2        1.55        1.67      1.05 o 
  -7   3   2       58.25       57.73      2.90 o 
  -6   3   2        3.77        3.11      1.12 o 
  -5   3   2       18.33       10.98      2.70 o 
  -4   3   2        4.87        6.07      1.89 o 
  -3   3   2     1509.21     1685.89     23.90 o 
  -2   3   2       45.72       35.85      3.13 o 
  -1   3   2       98.98       99.36      2.43 o 
   0   3   2      102.50      107.65      3.24 o 
   1   3   2        8.70        8.93      0.40 o 
   2   3   2       56.89       68.67      2.26 o 
   3   3   2       20.73       27.31      1.31 o 
   4   3   2       14.58       17.77      2.48 o 
   5   3   2        9.65       12.86      2.37 o 
   6   3   2      413.70      472.48     14.51 o 
   7   3   2       33.52       41.48      2.41 o 
   8   3   2        0.29        1.68      1.24 o 
   9   3   2        1.69        1.64      0.95 o 
  10   3   2       15.09       14.69      1.90 o 
 -10   4   2       68.70       71.43      3.49 o 
  -9   4   2        2.01        3.71      1.02 o 
  -8   4   2       46.38       42.60      3.43 o 
  -7   4   2       73.67       77.01      3.33 o 
  -6   4   2       17.16       17.55      2.79 o 
  -5   4   2       31.45       26.65      4.09 o 
  -4   4   2      266.94      253.71     11.18 o 
  -3   4   2      363.98      367.28      8.26 o 
  -2   4   2        6.96       11.60      1.17 o 
  -1   4   2      798.67      854.59     12.23 o 
   0   4   2     1271.19     1297.55     19.16 o 
   1   4   2      130.55      113.67      2.22 o 
   2   4   2       85.70       83.82      4.49 o 
   3   4   2      249.08      252.22      8.21 o 
   4   4   2      246.83      261.30      9.26 o 
   5   4   2       49.51       45.39      4.45 o 
   6   4   2        2.97        4.50      0.92 o 
   7   4   2       73.80       79.57      3.86 o 
   8   4   2       32.00       34.77      3.07 o 
   9   4   2        3.07        0.44      0.90 o 
  10   4   2        2.90        3.38      0.90 o 
 -10   5   2        3.07        3.39      0.94 o 
  -9   5   2       63.85       60.22      3.87 o 
  -8   5   2        7.82        7.96      1.38 o 
  -7   5   2      158.81      155.82      8.80 o 
  -6   5   2       24.60       29.19      2.56 o 
  -5   5   2      414.80      386.01     15.76 o 
  -4   5   2       10.88        7.81      2.37 o 
  -3   5   2       61.58       45.08      4.46 o 
  -2   5   2      314.60      311.33     13.07 o 
  -1   5   2      282.49      275.37      6.49 o 
   0   5   2      500.74      489.85      8.54 o 
   1   5   2      258.62      256.38      3.36 o 
   2   5   2      644.23      650.13      9.74 o 
   3   5   2       23.82       21.46      2.55 o 
   4   5   2      340.63      342.50     10.96 o 
   5   5   2        2.83        4.40      1.77 o 
   6   5   2       61.05       73.88      3.36 o 
   7   5   2       37.45       37.62      2.68 o 
   8   5   2       77.48       76.82      4.27 o 
   9   5   2        2.91        1.70      0.83 o 
  10   5   2       14.55       16.19      2.19 o 
 -10   6   2        6.57        8.80      1.76 o 
  -9   6   2        0.02        0.80      0.84 o 
  -8   6   2      143.98      162.57      8.77 o 
  -7   6   2       13.92       16.56      1.76 o 
  -6   6   2      572.00      564.60     14.74 o 
  -5   6   2      186.67      166.76     10.85 o 
  -4   6   2      127.18      117.89      8.33 o 
  -3   6   2       67.22       55.82      5.36 o 
  -2   6   2      591.61      544.81     10.41 o 
  -1   6   2       60.07       52.21      3.12 o 
   0   6   2        5.73       11.80      1.40 o 
   1   6   2      338.36      312.84      5.14 o 
   2   6   2      285.24      276.84      6.73 o 
   3   6   2      466.55      487.00     12.15 o 
   4   6   2      149.68      163.81      7.81 o 
   5   6   2      213.88      245.60     13.68 o 
   6   6   2       30.18       30.04      2.50 o 
   7   6   2       39.38       40.12      3.21 o 
   8   6   2        0.80        0.56      0.89 o 
   9   6   2       91.74       95.62      4.67 o 
  10   6   2       19.02       23.53      2.74 o 
 -10   7   2       19.49       19.93      2.29 o 
  -9   7   2       74.79       70.23      5.90 o 
  -8   7   2      143.02      132.48      5.27 o 
  -7   7   2      109.01      123.61      4.50 o 
  -6   7   2        0.31       -0.17      1.63 o 
  -5   7   2      324.42      310.43     16.72 o 
  -4   7   2      192.28      180.96     10.91 o 
  -3   7   2      610.91      582.61     17.88 o 
  -2   7   2       29.10       26.95      2.47 o 
  -1   7   2      280.91      262.13      7.34 o 
   0   7   2      509.21      548.04      9.70 o 
   1   7   2      620.74      622.17      7.80 o 
   2   7   2      753.20      716.89     11.46 o 
   3   7   2       38.48       44.35      4.74 o 
   4   7   2      300.60      297.71      8.65 o 
   5   7   2      121.68      125.82      4.58 o 
   6   7   2      234.65      235.39      8.99 o 
   7   7   2        1.38        1.41      1.17 o 
   8   7   2       56.92       55.57      4.25 o 
   9   7   2       23.74       23.29      3.40 o 
  -9   8   2       12.65       17.77      2.90 o 
  -8   8   2       46.88       46.90      3.46 o 
  -7   8   2       58.43       54.16      3.78 o 
  -6   8   2      108.31      107.39      6.96 o 
  -5   8   2        7.50        5.97      1.56 o 
  -4   8   2        6.60        6.77      1.58 o 
  -3   8   2     1100.92     1035.04     25.10 o 
  -2   8   2       77.70       85.80      4.58 o 
  -1   8   2      344.08      325.69      7.00 o 
   0   8   2      513.76      517.13      7.93 o 
   1   8   2        6.18       17.77      1.87 o 
   2   8   2      588.87      672.50     11.56 o 
   3   8   2      281.99      299.02      8.18 o 
   4   8   2       15.36       14.97      1.50 o 
   5   8   2       87.24       82.55      3.92 o 
   6   8   2       18.56       15.86      2.63 o 
   7   8   2        3.76        3.31      2.50 o 
   8   8   2       63.45       60.25      4.04 o 
   9   8   2        3.67        3.37      1.33 o 
  -9   9   2       52.79       44.84      3.82 o 
  -8   9   2       31.88       26.35      2.44 o 
  -7   9   2       11.16       19.18      3.35 o 
  -6   9   2        2.91        4.40      1.36 o 
  -5   9   2      125.89      137.89      8.86 o 
  -4   9   2      149.38      156.91      5.62 o 
  -3   9   2     2621.84     2638.78     20.82 o 
  -2   9   2       96.37       89.53      4.92 o 
  -1   9   2      381.00      368.06      9.35 o 
   0   9   2      108.85      117.68      7.83 o 
   1   9   2       24.54       23.15      3.76 o 
   2   9   2      103.57      105.24      4.67 o 
   3   9   2        4.16        6.06      1.48 o 
   4   9   2      168.12      157.15      5.56 o 
   5   9   2      267.29      270.95      9.54 o 
   6   9   2     1603.17     1632.74     27.64 o 
   7   9   2       50.52       46.57      6.44 o 
   8   9   2       12.48        8.82      1.52 o 
   9   9   2        8.91        5.71      1.51 o 
  -9  10   2        0.07       -0.85      0.85 o 
  -8  10   2       30.30       29.60      2.32 o 
  -7  10   2        8.74        9.06      1.69 o 
  -6  10   2       22.42       25.74      3.42 o 
  -5  10   2       11.08        6.76      2.39 o 
  -4  10   2      626.21      629.37     13.52 o 
  -3  10   2     1229.45     1234.99     13.41 o 
  -2  10   2      857.86      830.71     10.40 o 
  -1  10   2        0.69       -0.53      0.53 o 
   0  10   2      204.69      197.93      5.97 o 
   1  10   2       24.67       26.37      2.00 o 
   2  10   2       20.84       19.25      1.79 o 
   3  10   2       50.22       47.46      3.19 o 
   4  10   2       43.78       44.90      5.40 o 
   5  10   2      117.51      115.16      7.55 o 
   6  10   2      129.06      140.27      6.58 o 
   7  10   2       83.97       79.26      4.54 o 
   8  10   2        0.02       -1.53      1.53 o 
  -8  11   2       47.63       44.55      1.94 o 
  -7  11   2        8.78       13.96      1.84 o 
  -6  11   2       32.42       34.04      3.04 o 
  -5  11   2       39.58       38.85      3.51 o 
  -4  11   2      160.61      161.62      6.95 o 
  -3  11   2      741.74      761.92     12.13 o 
  -2  11   2      540.08      513.50      8.24 o 
  -1  11   2        5.96        5.89      1.43 o 
   0  11   2       72.14       68.80      3.71 o 
   1  11   2        1.64        0.51      0.60 o 
   2  11   2       12.39       10.05      1.50 o 
   3  11   2       16.61       15.01      1.91 o 
   4  11   2        1.02        0.74      1.06 o 
   5  11   2      347.82      344.20     14.04 o 
   6  11   2      450.35      440.93     10.51 o 
   7  11   2      163.10      164.03      6.08 o 
   8  11   2        8.26       17.87      2.38 o 
  -7  12   2        1.05        2.81      0.68 o 
  -6  12   2       68.76       71.99      5.85 o 
  -5  12   2        5.91        6.46      2.39 o 
  -4  12   2      260.20      272.67     12.24 o 
  -3  12   2       65.47       65.42      3.61 o 
  -2  12   2      102.35       99.94      3.90 o 
  -1  12   2      231.25      222.71      5.69 o 
   0  12   2       31.16       29.34      2.44 o 
   1  12   2      578.41      542.55     10.12 o 
   2  12   2      310.07      287.36      7.35 o 
   3  12   2       18.90       21.39      1.79 o 
   4  12   2       16.18       15.69      1.84 o 
   5  12   2       59.47       57.73      8.61 o 
   6  12   2       47.47       44.73      3.32 o 
   7  12   2       85.98       85.76      3.96 o 
  -7  13   2      231.38      229.32      4.80 o 
  -6  13   2        4.05        1.47      3.19 o 
  -5  13   2      122.49      132.93      5.93 o 
  -4  13   2       45.15       45.64      3.87 o 
  -3  13   2      231.40      259.59      9.16 o 
  -2  13   2       98.72      103.78      3.85 o 
  -1  13   2       42.43       44.13      2.50 o 
   0  13   2      368.64      366.02      7.15 o 
   1  13   2       13.54       13.92      1.49 o 
   2  13   2      235.27      237.74      8.22 o 
   3  13   2       48.58       44.56      2.91 o 
   4  13   2      119.18      124.09      4.32 o 
   5  13   2        0.97        2.30      1.15 o 
   6  13   2       87.81       95.00      3.11 o 
  -6  14   2      148.50      147.11      4.09 o 
  -5  14   2        8.15        5.10      1.13 o 
  -4  14   2      219.27      230.57     14.69 o 
  -3  14   2       70.33       86.96      4.77 o 
  -2  14   2       31.13       34.90      2.18 o 
  -1  14   2      223.28      232.23      5.24 o 
   0  14   2      264.95      264.22      5.69 o 
   1  14   2      170.97      187.40      4.76 o 
   2  14   2        1.57        0.18      0.94 o 
   3  14   2      302.22      277.02      6.10 o 
   4  14   2       16.45       15.00      1.88 o 
   5  14   2       58.61       54.20      4.48 o 
   6  14   2        7.18        6.37      1.08 o 
  -5  15   2      144.56      140.08      7.97 o 
  -4  15   2        3.24        1.75      1.41 o 
  -3  15   2        5.25        5.09      1.14 o 
  -2  15   2      107.82      120.71      4.73 o 
  -1  15   2      105.72      107.81      3.91 o 
   0  15   2       39.27       42.35      2.05 o 
   1  15   2       51.65       50.43      2.19 o 
   2  15   2      125.52      124.93      3.60 o 
   3  15   2        1.11        0.95      2.64 o 
   4  15   2      122.19      124.65      6.23 o 
   5  15   2        2.86        2.81      0.76 o 
  -3  16   2        3.33        2.53      1.09 o 
  -2  16   2       35.88       31.87      3.14 o 
  -1  16   2        0.16        1.54      1.03 o 
   0  16   2        1.01        0.93      0.70 o 
   1  16   2        5.69        5.66      0.71 o 
   2  16   2        1.61        2.33      0.59 o 
   3  16   2       22.23       23.00      2.22 o 
 -10   1   3       28.55       30.62      2.51 o 
  -9   1   3        3.09        2.88      1.31 o 
  -8   1   3      158.36      157.15      6.74 o 
  -7   1   3      251.20      242.39      6.10 o 
  -6   1   3       17.40       17.27      3.89 o 
  -5   1   3      339.32      321.65      9.25 o 
  -4   1   3       66.84       47.49      3.24 o 
  -3   1   3      123.24      121.63      4.44 o 
  -2   1   3      154.11      161.62      4.24 o 
  -1   1   3      173.83      169.42      3.57 o 
   0   1   3     1456.97     1415.46      9.78 o 
   1   1   3     1019.06     1012.90      7.05 o 
   2   1   3       74.63       72.42      1.92 o 
   3   1   3       33.18       34.84      2.83 o 
   4   1   3       73.63       78.10      3.97 o 
   5   1   3      110.04      124.38      4.68 o 
   6   1   3        1.76        1.78      0.63 o 
   7   1   3        0.16        0.67      0.97 o 
   8   1   3       18.31       24.29      3.56 o 
   9   1   3       16.07       11.33      2.45 o 
  10   1   3        3.97        3.08      0.84 o 
 -10   2   3        0.01        0.15      0.71 o 
  -9   2   3      121.08      133.64      4.70 o 
  -8   2   3        1.77        0.88      0.90 o 
  -7   2   3      112.89      108.88      4.08 o 
  -6   2   3      368.25      359.28     10.90 o 
  -5   2   3       20.58       14.33      2.10 o 
  -4   2   3      203.47      167.88      6.03 o 
  -3   2   3      301.59      364.14     27.69 o 
  -2   2   3      757.53      812.44     16.66 o 
  -1   2   3      274.05      257.29      3.79 o 
   0   2   3      447.83      419.88      5.13 o 
   1   2   3        3.77        5.87      0.64 o 
   2   2   3      218.39      267.98      4.96 o 
   3   2   3     1526.69     1694.28     12.92 o 
   4   2   3       27.22       27.75      1.97 o 
   5   2   3      100.79      108.61      5.08 o 
   6   2   3       34.01       35.43      2.46 o 
   7   2   3        0.29        1.57      1.17 o 
   8   2   3        6.54        6.34      2.20 o 
   9   2   3       19.22       18.57      2.70 o 
  10   2   3        1.81        1.78      0.69 o 
 -10   3   3       62.20       55.12      4.70 o 
  -9   3   3        6.20        7.33      1.54 o 
  -8   3   3      242.99      246.13      8.11 o 
  -7   3   3       50.68       53.93      7.44 o 
  -6   3   3      366.65      372.32     10.97 o 
  -5   3   3       17.58       14.69      2.11 o 
  -4   3   3        1.04       -0.23      0.74 o 
  -3   3   3     2930.28     2984.51     62.34 o 
  -2   3   3     4422.16     4161.11     28.94 o 
  -1   3   3      192.29      169.59      3.13 o 
   0   3   3        0.21        1.50      0.66 o 
   1   3   3      491.62      482.15      4.60 o 
   2   3   3       14.44       14.43      0.97 o 
   3   3   3      903.42      884.77      7.97 o 
   4   3   3      203.99      204.28      8.42 o 
   5   3   3       16.75       18.29      2.90 o 
   6   3   3      676.69      737.88     18.18 o 
   7   3   3      743.46      810.20     14.96 o 
   8   3   3        4.28        5.11      1.54 o 
   9   3   3        0.05        0.84      1.20 o 
  10   3   3       38.72       40.71      2.33 o 
 -10   4   3        0.74        2.16      0.74 o 
  -9   4   3      205.91      204.38      6.53 o 
  -8   4   3       47.50       50.47      3.61 o 
  -7   4   3      255.79      261.47      8.04 o 
  -6   4   3       34.24       32.08      2.44 o 
  -5   4   3      178.05      159.78     11.68 o 
  -4   4   3      291.77      290.81     13.04 o 
  -3   4   3      288.60      390.40     10.43 o 
  -2   4   3     6097.99     6197.27     28.92 o 
  -1   4   3      174.99      159.73      4.87 o 
   0   4   3      770.75      746.92     10.10 o 
   1   4   3      275.74      302.48      6.51 o 
   2   4   3     2216.56     2124.99     30.33 o 
   3   4   3      191.53      184.49      5.52 o 
   4   4   3      242.03      239.04      7.75 o 
   5   4   3      155.48      168.29      8.86 o 
   6   4   3      243.13      245.44      7.49 o 
   7   4   3       22.45       26.82      2.85 o 
   8   4   3        3.81        1.00      1.30 o 
   9   4   3       30.17       29.10      2.81 o 
  10   4   3        0.86        0.65      0.94 o 
 -10   5   3      130.61      128.07      3.64 o 
  -9   5   3       43.29       41.30      3.11 o 
  -8   5   3        0.91       -0.84      1.33 o 
  -7   5   3      363.80      316.21      8.64 o 
  -6   5   3      540.66      544.34      9.49 o 
  -5   5   3      242.26      202.61     24.14 o 
  -4   5   3      940.49      895.16     23.06 o 
  -3   5   3     1150.98     1199.91     24.25 o 
  -2   5   3      480.56      534.40     15.15 o 
  -1   5   3      488.73      482.41      9.13 o 
   0   5   3       59.30       55.26      3.75 o 
   1   5   3       97.03       88.99      3.89 o 
   2   5   3      353.37      385.82      8.16 o 
   3   5   3      194.71      191.03      5.97 o 
   4   5   3       51.82       59.86      6.17 o 
   5   5   3      440.39      440.40      9.19 o 
   6   5   3      620.15      673.94     13.80 o 
   7   5   3      216.01      241.61      7.82 o 
   8   5   3       13.96       13.31      1.78 o 
   9   5   3        8.18       10.40      2.52 o 
  10   5   3       21.01       18.72      2.31 o 
 -10   6   3       13.63       11.92      1.69 o 
  -9   6   3       48.13       51.69      3.26 o 
  -8   6   3        1.37        1.39      1.00 o 
  -7   6   3       72.99       71.30      3.40 o 
  -6   6   3        0.19        1.77      0.74 o 
  -5   6   3      127.05      127.64      5.06 o 
  -4   6   3        3.07        3.31      1.91 o 
  -3   6   3        3.89        5.74      2.73 o 
  -2   6   3      305.23      319.80     12.52 o 
  -1   6   3       37.91       38.84      2.87 o 
   0   6   3      228.15      236.66      9.27 o 
   1   6   3      150.60      174.41      5.77 o 
   2   6   3     1989.34     2128.10     25.51 o 
   3   6   3      410.36      458.43      9.78 o 
   4   6   3       84.72       80.07      4.35 o 
   5   6   3        9.12        8.27      1.44 o 
   6   6   3       30.13       33.06      3.57 o 
   7   6   3       11.20       10.61      1.85 o 
   8   6   3        0.03       -2.81      2.81 o 
   9   6   3       17.49       19.12      2.34 o 
  -9   7   3       24.05       27.09      2.68 o 
  -8   7   3       23.66       15.46      2.51 o 
  -7   7   3      280.93      242.31      6.23 o 
  -6   7   3      171.51      168.79      9.71 o 
  -5   7   3       75.11       78.50      3.51 o 
  -4   7   3       82.30       86.30      4.13 o 
  -3   7   3       29.73       31.72      4.51 o 
  -2   7   3        6.29        7.25      2.33 o 
  -1   7   3      161.02      174.93      6.34 o 
   0   7   3      162.69      155.45      8.10 o 
   1   7   3       14.01       13.11      1.77 o 
   2   7   3       35.16       41.36      3.00 o 
   3   7   3       52.62       59.89      3.72 o 
   4   7   3        1.35        0.85      0.87 o 
   5   7   3      257.97      253.98      7.29 o 
   6   7   3       29.33       26.03      3.17 o 
   7   7   3       10.73        7.89      1.96 o 
   8   7   3        2.48        1.72      1.97 o 
   9   7   3        3.73        2.85      0.96 o 
  -9   8   3       84.80       85.80      5.49 o 
  -8   8   3       40.81       37.63      3.56 o 
  -7   8   3       14.02       17.02      2.28 o 
  -6   8   3       20.91       23.43      3.83 o 
  -5   8   3        6.91        4.91      1.34 o 
  -4   8   3      242.39      237.92      5.10 o 
  -3   8   3        9.18        5.21      2.24 o 
  -2   8   3     1150.03     1108.84     25.57 o 
  -1   8   3        0.83        2.69      1.40 o 
   0   8   3      357.16      343.52      8.75 o 
   1   8   3       30.19       24.10      2.39 o 
   2   8   3       53.61       63.38      3.88 o 
   3   8   3       92.10       95.62      4.87 o 
   4   8   3      194.52      178.10      8.02 o 
   5   8   3       56.05       63.67      5.07 o 
   6   8   3       92.97       91.45      5.75 o 
   7   8   3       16.59       15.02      2.62 o 
   8   8   3        1.92        2.40      1.61 o 
   9   8   3        0.14        0.67      0.51 o 
  -9   9   3        6.26        6.30      1.41 o 
  -8   9   3      149.37      153.34      5.21 o 
  -7   9   3       54.75       61.99      3.94 o 
  -6   9   3       98.24      112.73      5.73 o 
  -5   9   3       58.69       60.39      4.01 o 
  -4   9   3        2.03        2.53      0.90 o 
  -3   9   3     1118.29     1091.24      9.75 o 
  -2   9   3      508.44      467.69      6.94 o 
  -1   9   3      375.07      363.73     13.88 o 
   0   9   3        0.00        0.45      1.76 o 
   1   9   3      255.75      250.93      7.57 o 
   2   9   3        1.45        0.00      1.03 o 
   3   9   3      376.78      357.84      7.91 o 
   4   9   3      133.87      130.09      6.46 o 
   5   9   3       77.94       77.61      4.28 o 
   6   9   3      163.38      163.28      6.36 o 
   7   9   3      287.47      316.32     13.46 o 
   8   9   3        2.57        4.29      1.09 o 
  -8  10   3        4.39        2.90      0.83 o 
  -7  10   3      203.16      206.59      9.36 o 
  -6  10   3       78.47       87.23      4.87 o 
  -5  10   3       46.55       50.38      5.51 o 
  -4  10   3      342.14      360.63      7.93 o 
  -3  10   3      142.16      139.24      4.25 o 
  -2  10   3      349.88      345.90      6.74 o 
  -1  10   3      160.56      138.45      3.84 o 
   0  10   3      371.33      372.90      6.35 o 
   1  10   3        6.44        5.69      1.10 o 
   2  10   3      391.92      392.32     11.45 o 
   3  10   3       71.24       68.97      4.86 o 
   4  10   3       98.58      105.02      6.25 o 
   5  10   3      106.07       94.13      9.05 o 
   6  10   3       98.37      101.97      6.62 o 
   7  10   3       40.80       44.97      5.25 o 
   8  10   3       65.60       66.66      4.60 o 
  -8  11   3       82.67       69.46      3.55 o 
  -7  11   3        4.67        6.89      1.23 o 
  -6  11   3       41.11       46.38      3.40 o 
  -5  11   3      259.63      280.78     12.32 o 
  -4  11   3       81.93       84.67      4.97 o 
  -3  11   3        0.98        1.62      0.61 o 
  -2  11   3      158.22      166.45      4.27 o 
  -1  11   3      534.33      527.88      7.64 o 
   0  11   3      138.00      126.46      4.81 o 
   1  11   3      255.40      258.70      6.00 o 
   2  11   3       60.63       55.33      6.52 o 
   3  11   3       20.83       20.74      2.71 o 
   4  11   3       70.64       76.25      5.16 o 
   5  11   3      109.39       98.30      5.64 o 
   6  11   3       11.31       12.69      1.49 o 
   7  11   3       33.05       30.97      3.84 o 
  -7  12   3       22.17       26.40      2.02 o 
  -6  12   3        0.66        1.50      1.35 o 
  -5  12   3       84.46       79.73      4.47 o 
  -4  12   3       31.98       32.51      3.05 o 
  -3  12   3      194.12      201.65      8.18 o 
  -2  12   3        9.93        8.10      1.07 o 
  -1  12   3        1.29        1.72      0.69 o 
   0  12   3      124.94      130.26      4.23 o 
   1  12   3        0.97        1.34      0.74 o 
   2  12   3      118.76      106.89      6.00 o 
   3  12   3        0.83        4.41      2.45 o 
   4  12   3       36.63       31.37      3.03 o 
   5  12   3       11.31       10.32      1.46 o 
   6  12   3        3.35        4.79      1.08 o 
   7  12   3       45.60       42.51      3.34 o 
  -6  13   3      102.59      108.17      4.24 o 
  -5  13   3       19.70       19.17      2.24 o 
  -4  13   3        0.76       -0.94      0.94 o 
  -3  13   3       43.15       42.56      2.86 o 
  -2  13   3       16.45       16.09      1.50 o 
  -1  13   3        0.19        1.10      0.64 o 
   0  13   3       40.15       37.40      1.97 o 
   1  13   3       21.74       20.42      2.19 o 
   2  13   3        4.65        3.05      1.04 o 
   3  13   3       20.34       20.09      2.59 o 
   4  13   3        0.66       -0.26      0.95 o 
   5  13   3        6.61        6.96      1.61 o 
   6  13   3        7.40        5.10      0.83 o 
  -5  14   3        0.20        0.39      0.68 o 
  -4  14   3       50.17       49.89      3.30 o 
  -3  14   3       17.54       20.70      2.30 o 
  -2  14   3       52.10       56.47      2.78 o 
  -1  14   3        1.96        0.80      0.88 o 
   0  14   3       23.69       24.02      1.68 o 
   1  14   3       98.03       91.75      2.71 o 
   2  14   3      236.55      205.60      5.41 o 
   3  14   3      264.17      229.79     12.26 o 
   4  14   3       19.44       21.13      2.94 o 
   5  14   3        0.41       -0.72      0.72 o 
  -4  15   3        2.70        1.92      0.64 o 
  -3  15   3        0.94        0.96      0.81 o 
  -2  15   3       28.58       29.01      2.66 o 
  -1  15   3       72.08       78.14      2.85 o 
   0  15   3        6.53        5.26      0.84 o 
   1  15   3       56.95       53.09      2.46 o 
   2  15   3       10.40        8.48      1.50 o 
   3  15   3       24.95       20.65      1.56 o 
   4  15   3        1.28        2.06      0.83 o 
  -2  16   3        0.90        1.35      0.76 o 
  -1  16   3        4.73        3.84      0.90 o 
   0  16   3       20.88       21.28      1.83 o 
   1  16   3        1.30        1.02      1.12 o 
   2  16   3       23.79       24.40      2.16 o 
 -10   0   4       91.63       82.87      5.10 o 
  -9   0   4        0.41        0.54      1.16 o 
  -8   0   4       42.61       44.59      5.08 o 
  -7   0   4      173.55      182.14     10.13 o 
  -6   0   4      422.39      432.75     17.29 o 
  -5   0   4       96.26      102.32      7.85 o 
  -4   0   4      502.95      473.20     15.12 o 
  -3   0   4     1521.37     1506.84     23.22 o 
  -2   0   4      219.85      200.06      7.14 o 
  -1   0   4      865.57      795.89      9.67 o 
   0   0   4       54.08       49.09      4.04 o 
   1   0   4      321.89      316.49      9.97 o 
   2   0   4     4199.62     4388.03     33.57 o 
   3   0   4    13810.16    14723.67     64.05 o 
   4   0   4      413.50      497.54     12.93 o 
   5   0   4       48.72       49.35      4.46 o 
   6   0   4      161.74      161.31      6.81 o 
   7   0   4       13.12       15.59      3.93 o 
   8   0   4      146.52      151.41     11.28 o 
   9   0   4       10.53        7.37      1.51 o 
  10   0   4       26.01       30.60      3.00 o 
 -10   1   4       51.03       42.85      2.55 o 
  -9   1   4       25.70       28.69      2.69 o 
  -8   1   4      122.90      121.55      5.80 o 
  -7   1   4      336.58      348.00      9.81 o 
  -6   1   4     3750.17     3483.13     34.49 o 
  -5   1   4      825.60      715.27     31.05 o 
  -4   1   4     1193.36     1041.80     30.99 o 
  -3   1   4        1.55        2.04      0.75 o 
  -2   1   4      732.52      663.71     16.16 o 
  -1   1   4      309.68      336.32      4.83 o 
   0   1   4       38.36       32.08      1.69 o 
   1   1   4      434.01      435.70      7.60 o 
   2   1   4       49.97       62.89      2.86 o 
   3   1   4     1525.74     1723.39     40.63 o 
   4   1   4      218.94      248.13      6.38 o 
   5   1   4      124.52      131.49      6.69 o 
   6   1   4        0.06       -1.20      1.20 o 
   7   1   4       21.27       21.38      3.46 o 
   8   1   4       25.65       22.41      2.44 o 
   9   1   4       30.19       29.67      1.89 o 
  10   1   4        2.31        0.19      0.63 o 
 -10   2   4        0.52        0.52      0.51 o 
  -9   2   4       18.66       21.54      2.29 o 
  -8   2   4       78.71       78.32      4.59 o 
  -7   2   4       12.22       13.35      2.77 o 
  -6   2   4       15.31        9.83      1.47 o 
  -5   2   4      373.95      328.44      9.88 o 
  -4   2   4       71.58       70.26      4.18 o 
  -3   2   4       13.27       17.01      2.35 o 
  -2   2   4     1079.72     1084.02     13.45 o 
  -1   2   4        6.56        1.92      0.70 o 
   0   2   4      300.27      305.34      5.35 o 
   1   2   4      482.96      516.29      8.81 o 
   2   2   4      565.60      614.12     17.93 o 
   3   2   4      798.37      920.13     25.12 o 
   4   2   4        2.42        6.54      1.70 o 
   5   2   4      189.58      201.76      9.63 o 
   6   2   4       31.66       29.68      2.79 o 
   7   2   4        3.02        1.72      1.93 o 
   8   2   4       32.52       38.98      4.04 o 
   9   2   4        0.02        0.82      0.89 o 
  10   2   4       33.78       29.91      2.84 o 
 -10   3   4       11.72       13.93      2.06 o 
  -9   3   4       25.25       24.32      4.01 o 
  -8   3   4        1.41        1.72      0.86 o 
  -7   3   4        0.66       -0.68      0.68 o 
  -6   3   4       60.14       57.95      2.82 o 
  -5   3   4       14.45       13.09      2.06 o 
  -4   3   4       27.22       29.09      2.69 o 
  -3   3   4       40.23       38.87      2.22 o 
  -2   3   4      194.97      220.75      6.33 o 
  -1   3   4      121.74      123.21      4.76 o 
   0   3   4       90.76       91.04      3.75 o 
   1   3   4      112.40      110.42      3.76 o 
   2   3   4       84.80       86.59      5.55 o 
   3   3   4       24.60       27.35      3.26 o 
   4   3   4       26.30       27.04      3.30 o 
   5   3   4       28.48       26.48      2.15 o 
   6   3   4        4.90        4.72      2.01 o 
   7   3   4       74.35       69.96      5.64 o 
   8   3   4       52.90       53.22      4.47 o 
   9   3   4       11.63       11.10      1.46 o 
 -10   4   4        9.25       10.70      1.68 o 
  -9   4   4       70.27       66.33      5.27 o 
  -8   4   4        4.89        5.17      1.27 o 
  -7   4   4        0.17       -1.11      1.22 o 
  -6   4   4       20.10       20.43      2.03 o 
  -5   4   4      264.73      273.44      8.77 o 
  -4   4   4       10.54        7.23      1.38 o 
  -3   4   4       43.10       39.49      2.87 o 
  -2   4   4       38.62       43.37      2.86 o 
  -1   4   4      121.40      123.52      7.00 o 
   0   4   4      294.00      319.71      5.79 o 
   1   4   4      351.13      354.40      7.11 o 
   2   4   4       32.78       37.37      2.57 o 
   3   4   4       21.09       19.60      2.89 o 
   4   4   4       44.55       44.34      4.35 o 
   5   4   4       90.39       75.58      4.69 o 
   6   4   4       36.98       33.11      3.20 o 
   7   4   4        6.95        8.39      3.68 o 
   8   4   4        0.03       -0.42      1.00 o 
   9   4   4        7.38        8.52      1.18 o 
 -10   5   4       12.30       12.81      1.53 o 
  -9   5   4       34.85       41.08      3.87 o 
  -8   5   4       81.55       82.55      6.29 o 
  -7   5   4       33.24       35.29      2.87 o 
  -6   5   4      134.74      142.14      6.23 o 
  -5   5   4        0.03       -0.70      0.70 o 
  -4   5   4      238.05      213.18     12.01 o 
  -3   5   4       22.99       26.32      3.94 o 
  -2   5   4       98.06       90.25      6.76 o 
  -1   5   4       67.72       74.16      5.77 o 
   0   5   4      429.36      440.38     23.63 o 
   1   5   4      171.10      186.95      7.70 o 
   2   5   4      186.97      196.81      9.40 o 
   3   5   4      102.42       99.30      6.51 o 
   4   5   4       45.84       45.67      2.93 o 
   5   5   4       53.99       55.64      6.37 o 
   6   5   4       12.11       12.64      1.98 o 
   7   5   4       34.19       33.28      3.53 o 
   8   5   4        0.00       -0.09      0.88 o 
   9   5   4       44.77       45.40      2.89 o 
  -9   6   4        8.34        7.09      1.23 o 
  -8   6   4       37.87       41.54      4.29 o 
  -7   6   4      425.50      427.51     10.19 o 
  -6   6   4        2.26        0.68      1.01 o 
  -5   6   4      127.84      115.45      4.26 o 
  -4   6   4       25.10       24.41      1.83 o 
  -3   6   4      256.28      238.75     12.19 o 
  -2   6   4        4.14        2.52      1.67 o 
  -1   6   4      328.83      298.32      9.29 o 
   0   6   4        0.40       -0.71      0.71 o 
   1   6   4      130.09      131.95      5.31 o 
   2   6   4      399.17      377.09     12.67 o 
   3   6   4       13.00       12.39      2.61 o 
   4   6   4       97.57       98.80      3.90 o 
   5   6   4        2.35       -0.76      1.06 o 
   6   6   4       23.66       23.50      3.31 o 
   7   6   4       30.03       39.19      3.81 o 
   8   6   4       91.90       99.67      4.06 o 
   9   6   4        5.69        5.85      1.71 o 
  -9   7   4       81.63       72.91      3.66 o 
  -8   7   4       43.72       49.56      4.24 o 
  -7   7   4      165.50      150.37      4.73 o 
  -6   7   4       31.42       46.48      5.30 o 
  -5   7   4        3.03        4.00      1.13 o 
  -4   7   4      134.64      128.45      4.37 o 
  -3   7   4        2.22        0.84      0.63 o 
  -2   7   4      435.20      412.85     15.67 o 
  -1   7   4       26.14       24.03      2.51 o 
   0   7   4      345.93      316.63     11.85 o 
   1   7   4      110.15      107.82      5.05 o 
   2   7   4      365.42      394.55     11.56 o 
   3   7   4       53.84       52.23      2.56 o 
   4   7   4       27.25       25.94      2.38 o 
   5   7   4       32.10       32.60      4.90 o 
   6   7   4        2.17        3.61      2.41 o 
   7   7   4      141.88      151.80     10.59 o 
   8   7   4        5.15        6.42      1.47 o 
   9   7   4       24.08       23.66      2.48 o 
  -9   8   4       67.90       68.34      4.21 o 
  -8   8   4       63.68       66.74      4.10 o 
  -7   8   4       26.10       24.33      1.87 o 
  -6   8   4       17.55       21.25      3.58 o 
  -5   8   4      384.69      391.12     10.64 o 
  -4   8   4        1.30        1.85      0.60 o 
  -3   8   4       14.45       12.24      1.18 o 
  -2   8   4      501.39      483.47      8.85 o 
  -1   8   4      754.14      746.76     13.66 o 
   0   8   4      192.98      183.00      5.54 o 
   1   8   4      193.34      187.04      4.98 o 
   2   8   4        5.74       10.39      1.27 o 
   3   8   4       71.25       84.86      3.50 o 
   4   8   4      250.04      253.97      7.97 o 
   5   8   4       26.63       32.84      2.72 o 
   6   8   4       63.69       61.12      5.07 o 
   7   8   4        9.09        9.76      2.23 o 
   8   8   4        1.98        2.81      0.98 o 
  -8   9   4        0.26        0.07      0.97 o 
  -7   9   4       80.97       67.95      3.66 o 
  -6   9   4        1.46        1.62      1.76 o 
  -5   9   4       68.35       76.60      5.11 o 
  -4   9   4      162.91      170.32      4.74 o 
  -3   9   4        0.05        0.44      0.66 o 
  -2   9   4      901.49      913.44     13.32 o 
  -1   9   4      346.04      335.49      6.57 o 
   0   9   4       19.90       19.67      1.66 o 
   1   9   4       23.59       22.00      1.81 o 
   2   9   4       95.70       91.92      3.65 o 
   3   9   4        3.61        3.61      1.16 o 
   4   9   4       56.06       52.38      3.08 o 
   5   9   4      165.05      167.32      7.70 o 
   6   9   4       30.18       32.71      3.52 o 
   7   9   4      500.19      529.30     26.79 o 
   8   9   4      214.87      195.52     15.75 o 
  -8  10   4       12.11       14.47      1.97 o 
  -7  10   4       35.65       37.43      2.51 o 
  -6  10   4       24.81       22.24      2.41 o 
  -5  10   4       10.52        9.74      1.72 o 
  -4  10   4        8.85        9.19      1.12 o 
  -3  10   4       10.04       10.66      1.68 o 
  -2  10   4     1841.78     1906.78     19.44 o 
  -1  10   4      982.35      945.27     11.64 o 
   0  10   4       85.48       86.68      7.23 o 
   1  10   4        8.71        7.51      1.83 o 
   2  10   4       19.83       28.44      3.19 o 
   3  10   4       18.06       14.64      2.50 o 
   4  10   4        2.06        0.11      1.06 o 
   5  10   4       41.80       38.77      5.54 o 
   6  10   4       13.56       14.27      3.42 o 
   7  10   4        9.60       11.25      2.51 o 
  -7  11   4        8.49       11.72      1.28 o 
  -6  11   4       49.96       61.60      3.57 o 
  -5  11   4        9.39        5.82      2.17 o 
  -4  11   4       86.50       94.10      3.78 o 
  -3  11   4        7.99        8.93      1.17 o 
  -2  11   4      231.20      236.27      5.79 o 
  -1  11   4      528.86      518.27      7.60 o 
   0  11   4       21.52       17.95      2.24 o 
   1  11   4       53.72       53.94      4.32 o 
   2  11   4        0.95        1.17      2.82 o 
   3  11   4       11.18        7.48      1.80 o 
   4  11   4       14.89       15.78      2.50 o 
   5  11   4        0.13        0.41      0.99 o 
   6  11   4       29.73       31.62      4.07 o 
   7  11   4      228.97      233.56      7.98 o 
  -7  12   4       74.61       77.09      4.16 o 
  -6  12   4       20.45       19.26      2.60 o 
  -5  12   4       39.01       37.92      2.91 o 
  -4  12   4       23.50       25.62      2.30 o 
  -3  12   4      306.43      329.39      5.63 o 
  -2  12   4       27.70       24.88      1.66 o 
  -1  12   4        5.36        4.37      0.89 o 
   0  12   4       18.34       16.88      1.79 o 
   1  12   4       12.41       11.27      2.89 o 
   2  12   4      135.55      137.19      6.68 o 
   3  12   4      378.06      347.57     40.35 o 
   4  12   4        3.54        2.72      1.07 o 
   5  12   4        6.75        8.73      1.91 o 
   6  12   4       13.13       10.85      2.12 o 
  -6  13   4      248.32      267.49      5.65 o 
  -5  13   4       52.23       56.25      3.28 o 
  -4  13   4      187.49      197.92     13.87 o 
  -3  13   4        2.75        2.75      0.67 o 
  -2  13   4      239.41      242.53      4.47 o 
  -1  13   4       19.39       20.60      1.74 o 
   0  13   4       36.25       35.97      2.49 o 
   1  13   4       81.19       81.34      4.58 o 
   2  13   4       93.57       86.00      6.92 o 
   3  13   4      113.38       97.07      6.94 o 
   4  13   4       88.34       90.50      5.84 o 
   5  13   4       40.34       42.62      3.05 o 
  -5  14   4      179.54      182.98      9.74 o 
  -4  14   4        0.74        0.23      0.69 o 
  -3  14   4      148.16      149.37      5.18 o 
  -2  14   4        3.50        2.01      0.98 o 
  -1  14   4      146.71      156.26      4.31 o 
   0  14   4       85.35       95.51      3.45 o 
   1  14   4      202.66      203.80      5.19 o 
   2  14   4       30.04       30.71      2.17 o 
   3  14   4       27.46       30.28      1.86 o 
   4  14   4       69.45       66.84      3.17 o 
  -3  15   4       15.27       12.52      1.38 o 
  -2  15   4       23.23       19.39      2.18 o 
  -1  15   4       17.90       20.19      2.09 o 
   0  15   4      174.55      180.29      6.66 o 
   1  15   4       19.68       23.45      1.93 o 
   2  15   4       26.28       24.71      1.83 o 
   3  15   4       23.51       26.78      2.35 o 
 -10   1   5        0.02       -0.61      0.61 o 
  -9   1   5       26.73       31.54      2.45 o 
  -8   1   5       12.59       10.56      2.04 o 
  -7   1   5       59.59       57.28      5.58 o 
  -6   1   5      116.26      115.43      5.37 o 
  -5   1   5      217.01      186.91      7.53 o 
  -4   1   5      110.19      113.88      7.84 o 
  -3   1   5       70.51       64.53      3.85 o 
  -2   1   5      150.56      151.74      7.73 o 
  -1   1   5       49.88       47.04      3.27 o 
   0   1   5      534.74      580.69     10.92 o 
   1   1   5       26.57       24.09      4.00 o 
   2   1   5        2.97        4.19      0.94 o 
   3   1   5       46.70       56.33      4.53 o 
   4   1   5        7.86        8.82      1.26 o 
   5   1   5        6.31        3.55      1.32 o 
   6   1   5       31.54       31.18      2.73 o 
   7   1   5        0.79       -0.28      1.28 o 
   8   1   5        7.80        9.36      1.31 o 
   9   1   5        6.71        6.46      2.19 o 
 -10   2   5       71.71       68.15      3.62 o 
  -9   2   5       27.22       25.61      2.76 o 
  -8   2   5      220.81      220.73      7.10 o 
  -7   2   5        0.61        0.41      0.88 o 
  -6   2   5      102.85      108.86      7.65 o 
  -5   2   5       49.00       50.12      3.16 o 
  -4   2   5      103.29       90.72      5.01 o 
  -3   2   5       13.99       15.48      1.99 o 
  -2   2   5       71.43       50.18      3.22 o 
  -1   2   5      914.14      936.94     13.72 o 
   0   2   5      221.42      229.08      9.83 o 
   1   2   5      230.93      254.59     10.09 o 
   2   2   5        6.33        5.62      1.60 o 
   3   2   5        9.61       13.14      2.42 o 
   4   2   5      277.33      298.58     10.67 o 
   5   2   5      145.57      148.39      6.63 o 
   6   2   5        1.95        2.18      1.37 o 
   7   2   5       40.06       45.34      3.64 o 
   8   2   5        6.50        7.87      1.52 o 
   9   2   5        0.35        1.29      0.68 o 
 -10   3   5        0.15       -0.15      0.47 o 
  -9   3   5      126.83      129.62      6.74 o 
  -8   3   5       13.34       13.90      1.84 o 
  -7   3   5      119.69      124.90      5.31 o 
  -6   3   5        0.09        0.56      1.30 o 
  -5   3   5      218.20      219.46      7.85 o 
  -4   3   5       25.20       25.20      1.76 o 
  -3   3   5      138.25      125.53      5.51 o 
  -2   3   5      779.87      794.68     12.91 o 
  -1   3   5     1209.41     1221.81     12.67 o 
   0   3   5       95.55      108.23      6.72 o 
   1   3   5      133.74      137.18      7.37 o 
   2   3   5      234.36      252.63     10.31 o 
   3   3   5        6.26        9.96      2.26 o 
   4   3   5       95.38       91.89      3.77 o 
   5   3   5        0.75       -0.59      1.00 o 
   6   3   5       82.50       69.79      4.57 o 
   7   3   5       78.78       78.12      4.57 o 
   8   3   5      239.98      251.37      6.81 o 
   9   3   5       11.53       11.53      1.98 o 
  -9   4   5      103.00      120.26      6.18 o 
  -8   4   5      125.42      125.41      7.62 o 
  -7   4   5       39.40       40.34      4.47 o 
  -6   4   5      376.46      395.99     10.47 o 
  -5   4   5        3.40        3.71      1.03 o 
  -4   4   5      367.01      371.38      9.56 o 
  -3   4   5      342.21      338.16      8.98 o 
  -2   4   5        8.37       14.95      1.87 o 
  -1   4   5     2139.69     2247.05     22.00 o 
   0   4   5     1022.32      993.23     20.29 o 
   1   4   5      124.79      133.64      5.37 o 
   2   4   5       69.10       62.40      5.38 o 
   3   4   5      743.85      755.89     14.17 o 
   4   4   5       98.86       95.47      3.47 o 
   5   4   5       61.33       48.01      3.12 o 
   6   4   5       30.06       23.63      2.72 o 
   7   4   5       30.55       35.90      2.99 o 
   8   4   5        0.89        0.85      1.04 o 
   9   4   5        1.86        3.78      1.22 o 
  -9   5   5       85.90       87.08      4.92 o 
  -8   5   5        4.76        6.14      1.90 o 
  -7   5   5       78.69       87.42      4.38 o 
  -6   5   5       99.31       75.93      4.73 o 
  -5   5   5     1130.09     1115.92     18.14 o 
  -4   5   5       60.25       59.36      2.62 o 
  -3   5   5      468.54      460.73      9.46 o 
  -2   5   5       35.01       38.67      4.64 o 
  -1   5   5      407.37      402.39      9.64 o 
   0   5   5       49.66       43.46      4.29 o 
   1   5   5       57.32       52.99      3.46 o 
   2   5   5       22.97       16.56      2.98 o 
   3   5   5        2.34        2.16      1.13 o 
   4   5   5      560.30      582.05     14.82 o 
   5   5   5       22.69       15.97      1.83 o 
   6   5   5       75.46       72.52      3.82 o 
   7   5   5       36.72       37.46      2.84 o 
   8   5   5      120.74      130.77      8.10 o 
   9   5   5       17.83       17.78      2.11 o 
  -9   6   5       28.45       27.47      1.82 o 
  -8   6   5        8.45        8.72      1.94 o 
  -7   6   5       34.21       33.80      3.33 o 
  -6   6   5       13.11       14.24      2.18 o 
  -5   6   5        0.03       -0.08      0.94 o 
  -4   6   5       84.66       92.30      3.75 o 
  -3   6   5        0.09       -0.17      0.73 o 
  -2   6   5        7.53        6.85      0.89 o 
  -1   6   5      122.14      133.48      7.90 o 
   0   6   5       80.90       85.60      6.02 o 
   1   6   5       39.54       48.66      5.29 o 
   2   6   5        5.31        5.60      1.62 o 
   3   6   5      416.07      464.16     16.82 o 
   4   6   5      320.25      317.32     11.22 o 
   5   6   5        0.23        1.06      1.30 o 
   6   6   5        0.33        1.58      1.32 o 
   7   6   5        4.69        4.56      1.51 o 
   8   6   5        0.21       -1.06      1.55 o 
  -9   7   5        0.09        0.58      0.62 o 
  -8   7   5        0.04       -0.93      0.93 o 
  -7   7   5       14.87       11.75      2.12 o 
  -6   7   5      197.92      165.94      6.75 o 
  -5   7   5      135.78      104.90      4.68 o 
  -4   7   5      188.38      200.70      6.23 o 
  -3   7   5        7.99       10.20      2.21 o 
  -2   7   5        1.27       -0.79      1.03 o 
  -1   7   5        0.06        0.21      0.90 o 
   0   7   5       11.67       10.48      1.44 o 
   1   7   5       43.48       40.23      2.19 o 
   2   7   5       20.80       21.96      1.85 o 
   3   7   5      149.01      136.56      6.68 o 
   4   7   5        0.01        1.93      1.43 o 
   5   7   5       34.87       28.81      3.63 o 
   6   7   5       12.46       10.85      2.34 o 
   7   7   5        1.24        1.91      0.94 o 
   8   7   5        5.92        5.60      1.62 o 
  -8   8   5       69.35       60.53      3.29 o 
  -7   8   5        4.99        4.28      1.02 o 
  -6   8   5      128.75      146.16      8.71 o 
  -5   8   5        8.34        8.72      1.51 o 
  -4   8   5       60.41       67.47      3.24 o 
  -3   8   5      263.00      270.47      6.67 o 
  -2   8   5        6.02        2.51      1.27 o 
  -1   8   5      496.75      513.94      9.76 o 
   0   8   5      162.53      151.13      6.55 o 
   1   8   5       50.17       47.58      2.70 o 
   2   8   5      132.14      128.19      5.30 o 
   3   8   5       10.87       12.44      1.83 o 
   4   8   5       43.00       44.79      3.25 o 
   5   8   5       94.77       82.22      5.70 o 
   6   8   5       17.11       17.21      2.54 o 
   7   8   5       13.25       14.46      1.92 o 
   8   8   5        0.27        0.30      0.62 o 
  -8   9   5        0.07       -0.60      0.85 o 
  -7   9   5      125.92      130.52      4.20 o 
  -6   9   5        0.10        0.20      0.59 o 
  -5   9   5      150.65      164.14      6.66 o 
  -4   9   5        5.91        6.44      1.22 o 
  -3   9   5       67.47       66.13      2.81 o 
  -2   9   5      485.20      503.72      9.96 o 
  -1   9   5      317.35      317.65      9.72 o 
   0   9   5       18.81       19.45      3.56 o 
   1   9   5      117.14      112.42      6.16 o 
   2   9   5      181.92      199.13      8.32 o 
   3   9   5        5.32        1.94      1.34 o 
   4   9   5       70.73       75.23      4.03 o 
   5   9   5        0.13        0.02      1.26 o 
   6   9   5       78.79       86.60      4.87 o 
   7   9   5       12.47       11.64      1.41 o 
  -7  10   5        0.01       -0.60      0.60 o 
  -6  10   5      117.45      127.51      4.93 o 
  -5  10   5        0.20        1.06      0.94 o 
  -4  10   5       83.62       84.29      3.22 o 
  -3  10   5       58.11       64.39      2.98 o 
  -2  10   5      295.99      290.20      6.55 o 
  -1  10   5       94.60       99.13      5.00 o 
   0  10   5      167.38      168.89      7.19 o 
   1  10   5      142.33      167.33     10.25 o 
   2  10   5       13.98       16.05      2.83 o 
   3  10   5       56.44       58.02      8.23 o 
   4  10   5        0.48        1.15      0.95 o 
   5  10   5       48.71       50.16      2.66 o 
   6  10   5        1.67        2.18      0.91 o 
  -7  11   5      100.77      101.00      4.57 o 
  -6  11   5        0.13       -0.36      0.60 o 
  -5  11   5       29.25       34.06      3.87 o 
  -4  11   5       56.90       61.90      3.00 o 
  -3  11   5      136.20      143.03      4.17 o 
  -2  11   5        0.38        0.55      0.81 o 
  -1  11   5        5.34        5.67      1.21 o 
   0  11   5      577.65      626.23     13.48 o 
   1  11   5       48.55       42.85      5.21 o 
   2  11   5       20.65       23.78      3.83 o 
   3  11   5        0.07       -1.28      1.28 o 
   4  11   5       20.03       16.51      2.16 o 
   5  11   5        7.99        6.40      1.11 o 
   6  11   5       42.00       43.33      3.72 o 
  -6  12   5        3.39        1.87      0.60 o 
  -5  12   5        0.02       -0.44      0.57 o 
  -4  12   5       27.19       26.52      1.87 o 
  -3  12   5        3.10        3.18      0.64 o 
  -2  12   5      100.40      101.92      3.38 o 
  -1  12   5       39.76       35.99      2.11 o 
   0  12   5        2.08        3.63      1.28 o 
   1  12   5       43.66       46.47      3.59 o 
   2  12   5        8.78        9.46      2.41 o 
   3  12   5       24.52       23.82      3.38 o 
   4  12   5        8.25        9.64      1.86 o 
  -5  13   5      193.56      212.97      6.79 o 
  -4  13   5       27.15       27.15      2.47 o 
  -3  13   5        0.88        0.49      0.39 o 
  -2  13   5       31.32       32.46      1.68 o 
  -1  13   5        0.35        1.06      0.62 o 
   0  13   5        8.77        8.85      1.25 o 
   1  13   5        0.22        0.45      2.31 o 
   2  13   5        3.54        4.23      1.13 o 
   3  13   5       24.36       26.44      2.25 o 
   4  13   5       20.39       18.71      1.55 o 
  -4  14   5        2.55        3.14      0.85 o 
  -3  14   5        1.41        2.64      1.06 o 
  -2  14   5       51.77       56.02      3.02 o 
  -1  14   5       18.73       20.70      1.40 o 
   0  14   5       15.44       14.47      1.25 o 
   1  14   5       15.50       14.88      1.28 o 
   2  14   5        2.74        1.31      0.50 o 
   3  14   5       93.32       87.21      2.96 o 
  -1  15   5        4.14        4.23      1.01 o 
   0  15   5       35.30       37.09      2.10 o 
   1  15   5        7.06        7.76      0.89 o 
  -9   0   6       88.26       88.03      4.52 o 
  -8   0   6       17.47       14.77      2.53 o 
  -7   0   6       25.05       23.93      2.53 o 
  -6   0   6       11.92       12.35      2.82 o 
  -5   0   6      179.83      176.77     10.53 o 
  -4   0   6      252.73      236.85     19.55 o 
  -3   0   6       28.59       27.14      2.92 o 
  -2   0   6       70.69       68.55      6.27 o 
  -1   0   6       68.68       68.17      6.03 o 
   0   0   6      180.28      179.71      9.51 o 
   1   0   6      175.53      180.30      8.31 o 
   2   0   6      307.33      307.25      9.56 o 
   3   0   6      341.62      346.38     14.97 o 
   4   0   6     2010.38     1935.97     37.48 o 
   5   0   6      687.94      602.47     32.71 o 
   6   0   6        0.20        1.49      1.31 o 
   7   0   6        9.89        7.82      2.12 o 
   8   0   6        8.83       10.72      1.70 o 
  -9   1   6        1.28        2.99      0.70 o 
  -8   1   6      129.87      135.45      5.04 o 
  -7   1   6       63.30       69.49      3.93 o 
  -6   1   6       23.41       21.57      6.03 o 
  -5   1   6     2349.34     2343.91     43.75 o 
  -4   1   6     1625.02     1607.95     22.88 o 
  -3   1   6      214.33      211.53      4.30 o 
  -2   1   6      117.57      101.70      6.95 o 
  -1   1   6      250.29      235.79      7.83 o 
   0   1   6        2.32        2.50      1.43 o 
   1   1   6      235.20      227.26      9.85 o 
   2   1   6      112.34      108.81      3.83 o 
   3   1   6       49.87       48.13      3.24 o 
   4   1   6      655.92      614.15     14.82 o 
   5   1   6      295.90      273.62      7.57 o 
   6   1   6        9.34        3.73      1.21 o 
   7   1   6        4.42        8.84      2.62 o 
   8   1   6        1.34        1.59      1.00 o 
  -9   2   6        4.14        7.04      1.42 o 
  -8   2   6        8.91        8.25      1.30 o 
  -7   2   6       56.57       62.09      3.64 o 
  -6   2   6        8.91        9.68      1.80 o 
  -5   2   6       39.38       39.35      5.00 o 
  -4   2   6       37.49       39.76      2.18 o 
  -3   2   6      242.23      243.13      5.62 o 
  -2   2   6       25.78       25.02      2.22 o 
  -1   2   6      153.90      172.77      7.43 o 
   0   2   6       25.66       32.89      4.13 o 
   1   2   6      110.59      108.59      7.12 o 
   2   2   6       48.62       46.57      2.57 o 
   3   2   6        0.02        0.60      2.36 o 
   4   2   6      345.28      333.44     16.60 o 
   5   2   6       30.09       23.72      3.48 o 
   6   2   6       10.51       16.62      3.80 o 
   7   2   6        1.90        1.26      1.50 o 
   8   2   6        5.88        6.71      1.80 o 
  -9   3   6        8.47       10.26      1.67 o 
  -8   3   6        2.41        2.83      1.40 o 
  -7   3   6        0.04       -0.27      1.30 o 
  -6   3   6       14.96       17.64      1.82 o 
  -5   3   6        0.04        0.40      1.09 o 
  -4   3   6       15.30       14.82      1.55 o 
  -3   3   6        0.76        0.84      0.90 o 
  -2   3   6       31.39       33.38      1.61 o 
  -1   3   6        5.59        3.38      2.32 o 
   0   3   6      139.37      133.55      8.17 o 
   1   3   6        9.99       10.68      1.31 o 
   2   3   6        8.57        8.11      1.16 o 
   3   3   6       25.94       26.38      2.81 o 
   4   3   6        3.03        0.36      1.81 o 
   5   3   6        2.29        1.12      2.19 o 
   6   3   6        0.01        0.05      1.91 o 
   7   3   6        0.17       -1.40      1.86 o 
   8   3   6        2.92        1.12      0.61 o 
  -9   4   6        3.23        4.42      1.11 o 
  -8   4   6        1.41        0.72      1.13 o 
  -7   4   6       91.82      100.47      6.72 o 
  -6   4   6       19.92       20.52      2.44 o 
  -5   4   6        1.99        2.32      1.30 o 
  -4   4   6       70.01       74.79      3.69 o 
  -3   4   6        6.95        5.04      0.90 o 
  -2   4   6       49.42       46.03      2.08 o 
  -1   4   6        4.62        7.32      0.84 o 
   0   4   6       86.99       88.85      2.75 o 
   1   4   6        1.55        1.05      0.63 o 
   2   4   6      129.12      134.30      3.94 o 
   3   4   6       25.85       26.73      2.54 o 
   4   4   6       24.60       19.59      4.17 o 
   5   4   6       21.47       16.73      4.09 o 
   6   4   6        0.38       -2.28      2.28 o 
   7   4   6        1.59        0.70      0.86 o 
   8   4   6        5.56        5.90      1.33 o 
  -8   5   6       41.33       40.43      3.63 o 
  -7   5   6       30.50       28.73      2.33 o 
  -6   5   6       47.23       57.13      3.94 o 
  -5   5   6       27.22       27.21      3.05 o 
  -4   5   6       37.24       37.26      2.81 o 
  -3   5   6      107.12      112.18      3.62 o 
  -2   5   6       65.11       63.32      2.47 o 
  -1   5   6      106.91      106.16      3.10 o 
   0   5   6       17.80       15.22      1.20 o 
   1   5   6      143.30      151.57      4.08 o 
   2   5   6        2.48        1.67      1.14 o 
   3   5   6       80.19       85.99      3.75 o 
   4   5   6        0.08        1.50      1.07 o 
   5   5   6       33.43       28.17      2.54 o 
   6   5   6        5.96        2.88      1.30 o 
   7   5   6        9.99       13.14      1.93 o 
   8   5   6       11.75       13.45      2.01 o 
  -8   6   6       30.59       34.21      3.04 o 
  -7   6   6        7.45       10.84      1.53 o 
  -6   6   6       82.25       84.63      4.70 o 
  -5   6   6      139.86      132.28      5.22 o 
  -4   6   6       51.55       56.48      4.25 o 
  -3   6   6       86.58       87.50      3.64 o 
  -2   6   6      112.88      111.56      3.29 o 
  -1   6   6        7.73        7.00      1.02 o 
   0   6   6      184.01      181.50      4.59 o 
   1   6   6       13.15       13.07      1.68 o 
   2   6   6       34.32       31.93      2.62 o 
   3   6   6       32.55       26.37      2.53 o 
   4   6   6        5.13        5.56      1.22 o 
   5   6   6        4.22        1.79      1.11 o 
   6   6   6       52.72       63.26      3.73 o 
   7   6   6       40.75       39.64      6.33 o 
   8   6   6        0.07        0.15      0.68 o 
  -8   7   6       54.79       50.35      3.03 o 
  -7   7   6        6.69       10.47      1.36 o 
  -6   7   6       67.08       58.36      3.78 o 
  -5   7   6        5.94        1.08      0.88 o 
  -4   7   6       13.31       16.47      2.43 o 
  -3   7   6       62.59       63.92      3.09 o 
  -2   7   6       44.04       45.55      2.64 o 
  -1   7   6      150.80      158.57      4.29 o 
   0   7   6       13.17       12.64      1.43 o 
   1   7   6       74.99       78.04      3.96 o 
   2   7   6        2.46        2.39      1.01 o 
   3   7   6       67.08       72.17      5.21 o 
   4   7   6       17.26       16.30      2.47 o 
   5   7   6       13.07       11.03      2.02 o 
   6   7   6       11.14       12.65      2.49 o 
   7   7   6        3.22        4.38      1.53 o 
  -8   8   6        0.18        0.33      0.48 o 
  -7   8   6      205.32      213.54      4.96 o 
  -6   8   6       24.15       26.06      2.21 o 
  -5   8   6       42.37       39.51      2.75 o 
  -4   8   6      108.52      122.89      5.01 o 
  -3   8   6       41.08       42.86      2.95 o 
  -2   8   6       62.27       59.67      2.94 o 
  -1   8   6      129.15      147.27      4.54 o 
   0   8   6      590.12      627.39     11.08 o 
   1   8   6        7.47        6.04      1.62 o 
   2   8   6      126.38      124.46      6.45 o 
   3   8   6        2.95        3.80      1.08 o 
   4   8   6        0.42       -1.30      1.49 o 
   5   8   6      150.76      126.76     13.85 o 
   6   8   6        3.44        1.66      0.89 o 
   7   8   6        1.40        2.03      1.04 o 
  -7   9   6        2.40        0.97      0.55 o 
  -6   9   6       71.16       63.92      2.46 o 
  -5   9   6        0.12       -0.04      0.93 o 
  -4   9   6        5.97        7.82      1.72 o 
  -3   9   6       15.44       12.26      1.68 o 
  -2   9   6       10.55        9.03      1.82 o 
  -1   9   6       46.70       51.69      3.93 o 
   0   9   6      286.06      304.90      9.56 o 
   1   9   6        2.55        5.18      1.23 o 
   2   9   6       21.90       22.06      3.65 o 
   3   9   6       48.59       50.65      3.15 o 
   4   9   6        0.74       -0.53      1.96 o 
   5   9   6        0.89        0.06      1.05 o 
   6   9   6        8.11        8.77      1.84 o 
  -6  10   6        0.91        0.81      0.47 o 
  -5  10   6       95.56      100.49      6.30 o 
  -4  10   6        5.20        5.64      1.58 o 
  -3  10   6       26.40       31.85      1.96 o 
  -2  10   6        2.62        3.16      1.03 o 
  -1  10   6      441.06      463.43      9.40 o 
   0  10   6     1031.39     1082.16     17.39 o 
   1  10   6      284.02      301.02      9.24 o 
   2  10   6        6.86        7.47      2.34 o 
   3  10   6       15.41       16.19      2.59 o 
   4  10   6        0.28        0.92      1.50 o 
   5  10   6        1.28        3.11      1.17 o 
   6  10   6        1.66        1.56      0.68 o 
  -6  11   6        0.57        0.76      0.58 o 
  -5  11   6       58.13       63.21      3.04 o 
  -4  11   6        0.29        0.98      0.84 o 
  -3  11   6       49.66       49.25      2.20 o 
  -2  11   6        6.09        8.04      1.02 o 
  -1  11   6       12.58       12.75      1.29 o 
   0  11   6      149.74      158.92      6.36 o 
   1  11   6       64.68       58.77      3.92 o 
   2  11   6        9.35        4.19      3.22 o 
   3  11   6       12.55       11.98      1.70 o 
   4  11   6       16.41       14.33      1.45 o 
   5  11   6        4.34        5.39      1.29 o 
  -5  12   6       41.60       38.25      1.84 o 
  -4  12   6       55.00       64.71      4.14 o 
  -3  12   6        1.25       -0.04      0.62 o 
  -2  12   6       28.78       32.19      1.67 o 
  -1  12   6       78.40       79.36      3.16 o 
   0  12   6       21.79       21.19      1.78 o 
   1  12   6        1.40        2.04      0.96 o 
   2  12   6       45.18       41.17      7.29 o 
   3  12   6       41.67       42.02      4.75 o 
   4  12   6       95.02       94.58      4.95 o 
  -4  13   6      110.08      107.71      4.29 o 
  -3  13   6       64.58       58.27      2.17 o 
  -2  13   6        6.11        6.70      0.94 o 
  -1  13   6       70.61       76.14      2.64 o 
   0  13   6       11.19       11.66      1.16 o 
   1  13   6       43.46       48.51      2.23 o 
   2  13   6       14.84       13.99      1.16 o 
   3  13   6       69.50       67.40      6.13 o 
  -1  14   6       20.50       17.07      1.73 o 
   0  14   6       58.95       62.18      2.39 o 
   1  14   6        2.22        1.24      0.88 o 
  -8   1   7       16.26       14.36      2.27 o 
  -7   1   7        2.01        2.93      0.62 o 
  -6   1   7        0.29        0.63      0.80 o 
  -5   1   7       50.10       49.35      3.90 o 
  -4   1   7      135.60      139.64      6.31 o 
  -3   1   7       37.71       35.54      2.09 o 
  -2   1   7      166.77      169.84      7.18 o 
  -1   1   7        4.84        3.71      0.78 o 
   0   1   7       15.97       16.89      1.74 o 
   1   1   7       11.97        8.45      1.32 o 
   2   1   7       23.31       27.24      2.22 o 
   3   1   7        8.98        6.58      1.28 o 
   4   1   7       16.37       12.71      1.69 o 
   5   1   7        6.48        5.97      1.28 o 
   6   1   7        5.28        5.43      1.42 o 
   7   1   7        9.29       10.93      1.31 o 
   8   1   7        0.00       -0.47      0.59 o 
  -8   2   7       28.29       31.16      2.87 o 
  -7   2   7       44.75       43.35      2.88 o 
  -6   2   7       42.13       41.15      3.17 o 
  -5   2   7       41.08       39.50      3.56 o 
  -4   2   7       35.74       34.38      2.61 o 
  -3   2   7      156.82      171.83      4.99 o 
  -2   2   7        5.83        3.54      0.87 o 
  -1   2   7       63.28       64.12      3.11 o 
   0   2   7      202.60      199.21      4.84 o 
   1   2   7      109.61      118.11      4.35 o 
   2   2   7        4.24        2.70      1.34 o 
   3   2   7       15.03       15.70      2.17 o 
   4   2   7        0.88       -0.29      1.05 o 
   5   2   7       18.77       13.48      1.92 o 
   6   2   7      114.95      112.11      4.76 o 
   7   2   7        0.34        0.63      0.60 o 
  -8   3   7      102.32      115.36      5.32 o 
  -7   3   7       32.36       32.20      2.46 o 
  -6   3   7       34.18       30.12      2.13 o 
  -5   3   7       24.21       25.77      4.24 o 
  -4   3   7      111.49      125.48      4.31 o 
  -3   3   7        0.80       -0.07      1.55 o 
  -2   3   7       17.85       18.19      1.48 o 
  -1   3   7       17.03       14.38      2.55 o 
   0   3   7      356.45      376.23      7.54 o 
   1   3   7       15.24       14.67      1.99 o 
   2   3   7        5.38        5.75      1.26 o 
   3   3   7        8.42        5.92      1.39 o 
   4   3   7       18.35       20.27      2.39 o 
   5   3   7       10.29       10.84      1.79 o 
   6   3   7        1.34        2.72      1.07 o 
   7   3   7       21.19       19.34      1.52 o 
  -8   4   7      268.29      299.36      8.02 o 
  -7   4   7       37.12       35.42      2.53 o 
  -6   4   7       85.79       85.53      3.45 o 
  -5   4   7      155.15      181.42     10.16 o 
  -4   4   7        0.10       -0.70      1.01 o 
  -3   4   7      124.41      142.49      5.28 o 
  -2   4   7        9.03        8.99      1.29 o 
  -1   4   7       80.61       82.59      3.32 o 
   0   4   7      340.26      361.08      5.89 o 
   1   4   7      931.33      950.72     12.26 o 
   2   4   7        4.72        3.89      1.16 o 
   3   4   7       40.80       44.78      2.70 o 
   4   4   7       93.70       85.13      4.56 o 
   5   4   7       33.54       26.78      2.51 o 
   6   4   7        1.06        2.77      0.96 o 
   7   4   7        0.01        0.86      0.48 o 
  -8   5   7      100.87      108.69      4.35 o 
  -7   5   7       80.64       84.75      5.31 o 
  -6   5   7      161.25      175.52      6.03 o 
  -5   5   7       18.01       17.54      3.31 o 
  -4   5   7      463.13      491.41     18.53 o 
  -3   5   7       69.30       77.34      3.42 o 
  -2   5   7      166.77      174.53      4.54 o 
  -1   5   7       11.71       11.24      1.25 o 
   0   5   7      111.31      115.00      3.67 o 
   1   5   7        3.26        4.71      0.81 o 
   2   5   7       74.26       76.98      3.04 o 
   3   5   7       54.40       54.45      3.49 o 
   4   5   7        4.86        3.78      1.71 o 
   5   5   7      117.60       94.29      4.14 o 
   6   5   7       15.05       20.62      2.23 o 
   7   5   7        6.60       10.94      1.89 o 
  -7   6   7        0.12       -0.33      0.97 o 
  -6   6   7       17.54       18.12      2.59 o 
  -5   6   7        0.20       -0.10      1.09 o 
  -4   6   7        3.45        6.55      1.59 o 
  -3   6   7       52.80       50.52      3.16 o 
  -2   6   7        2.45        1.99      0.73 o 
  -1   6   7        9.20        8.48      1.11 o 
   0   6   7       21.79       24.45      1.98 o 
   1   6   7       62.66       71.74      2.89 o 
   2   6   7        1.00        0.41      0.83 o 
   3   6   7       11.96       12.78      2.16 o 
   4   6   7       42.78       41.13      3.57 o 
   5   6   7       93.69       82.47      7.34 o 
   6   6   7       16.77       15.78      2.82 o 
   7   6   7        0.01        0.58      0.62 o 
  -7   7   7        1.12        1.41      0.70 o 
  -6   7   7       18.92       18.38      2.51 o 
  -5   7   7       13.15        9.06      1.63 o 
  -4   7   7      161.48      164.31      5.51 o 
  -3   7   7       94.41       95.70      4.15 o 
  -2   7   7        5.76        5.70      1.05 o 
  -1   7   7        0.16        1.07      0.60 o 
   0   7   7        0.24       -0.05      0.89 o 
   1   7   7        2.22        2.54      0.85 o 
   2   7   7       27.23       29.72      2.38 o 
   3   7   7        0.35       -0.56      0.86 o 
   4   7   7        3.44        2.18      1.62 o 
   5   7   7       26.40       26.53      2.23 o 
   6   7   7        9.76       10.33      1.97 o 
  -6   8   7       22.97       22.62      1.73 o 
  -5   8   7       93.99       98.49      6.39 o 
  -4   8   7        0.11       -0.75      0.87 o 
  -3   8   7       16.96       17.62      2.25 o 
  -2   8   7       30.51       31.23      2.01 o 
  -1   8   7       52.55       54.58      3.11 o 
   0   8   7       63.33       64.43      3.44 o 
   1   8   7      301.09      320.34      7.54 o 
   2   8   7        3.34        3.95      1.00 o 
   3   8   7       34.06       29.73      2.87 o 
   4   8   7        2.42        1.43      0.92 o 
   5   8   7        9.33        6.97      2.42 o 
   6   8   7       11.57       10.58      1.52 o 
  -6   9   7       69.73       73.05      3.62 o 
  -5   9   7       20.39       18.75      2.65 o 
  -4   9   7      100.57      117.91      5.01 o 
  -3   9   7        0.34       -0.11      1.08 o 
  -2   9   7       20.93       18.90      1.92 o 
  -1   9   7       36.28       36.30      3.26 o 
   0   9   7      235.46      263.87      6.43 o 
   1   9   7        4.34        4.53      0.96 o 
   2   9   7       39.83       45.08      2.63 o 
   3   9   7       11.32       12.04      1.80 o 
   4   9   7       19.22       21.53      1.99 o 
   5   9   7        9.99        8.89      1.00 o 
  -5  10   7       47.26       53.21      3.53 o 
  -4  10   7       22.11       21.36      1.95 o 
  -3  10   7       69.00       71.08      3.77 o 
  -2  10   7        6.71        7.22      1.21 o 
  -1  10   7      136.88      147.78      4.17 o 
   0  10   7        7.57        4.59      2.24 o 
   1  10   7       37.04       35.04      2.82 o 
   2  10   7        5.16        6.00      1.45 o 
   3  10   7       27.17       26.65      2.08 o 
   4  10   7        3.67        4.47      1.23 o 
  -4  11   7       19.23       24.19      2.39 o 
  -3  11   7        0.22        0.71      0.62 o 
  -2  11   7      164.59      175.35      5.24 o 
  -1  11   7        8.27        7.68      0.82 o 
   0  11   7        1.83        2.20      0.76 o 
   1  11   7       81.08       80.43      5.66 o 
   2  11   7       72.06       79.87      4.48 o 
   3  11   7        0.21       -0.60      0.76 o 
  -3  12   7        9.48        9.54      1.33 o 
  -2  12   7        3.32        3.39      1.12 o 
  -1  12   7       12.98       10.68      1.59 o 
   0  12   7       20.87       19.33      1.26 o 
   1  12   7       16.18       14.35      1.10 o 
   2  12   7       14.82       12.47      1.16 o 
  -7   0   8       15.29       12.46      1.05 o 
  -6   0   8       21.26       17.48      1.90 o 
  -5   0   8       38.41       37.21      4.32 o 
  -4   0   8        0.85       -0.32      0.91 o 
  -3   0   8       89.11       93.74      4.24 o 
  -2   0   8       90.70       85.17      4.89 o 
  -1   0   8        6.27        2.87      1.61 o 
   0   0   8      116.80      131.10      6.48 o 
   1   0   8       59.10       57.01      4.36 o 
   2   0   8        3.62        4.98      1.77 o 
   3   0   8       18.27       17.13      2.51 o 
   4   0   8        2.68        0.39      1.04 o 
   5   0   8      235.42      221.07     15.83 o 
   6   0   8      230.46      242.48      9.67 o 
  -7   1   8       93.81       77.72      2.70 o 
  -6   1   8        1.77        1.24      0.70 o 
  -5   1   8       99.24      103.02      5.00 o 
  -4   1   8      403.61      434.08      8.71 o 
  -3   1   8     1182.51     1261.57     12.96 o 
  -2   1   8       25.88       28.65      2.16 o 
  -1   1   8      165.06      175.76      5.99 o 
   0   1   8       45.52       42.67      2.37 o 
   1   1   8       36.83       39.71      2.59 o 
   2   1   8       89.55       87.18      3.76 o 
   3   1   8        4.77        1.23      0.88 o 
   4   1   8       38.90       37.37      2.35 o 
   5   1   8       94.21       65.03      3.39 o 
   6   1   8      193.25      220.03      6.37 o 
  -7   2   8       14.56       13.96      1.21 o 
  -6   2   8       10.00       10.80      1.44 o 
  -5   2   8       17.62       14.51      2.05 o 
  -4   2   8        7.66        9.73      1.47 o 
  -3   2   8       81.07       87.11      3.43 o 
  -2   2   8       65.77       72.35      3.27 o 
  -1   2   8        2.13        1.70      0.80 o 
   0   2   8        7.81        7.16      1.18 o 
   1   2   8       59.28       63.20      3.17 o 
   2   2   8       12.59       10.60      1.76 o 
   3   2   8       36.93       33.21      2.83 o 
   4   2   8        0.04       -0.96      0.96 o 
   5   2   8       31.80       29.69      2.32 o 
   6   2   8       34.83       36.09      1.95 o 
  -7   3   8       13.77       11.35      1.08 o 
  -6   3   8       10.90       11.49      1.43 o 
  -5   3   8        0.21        0.59      0.98 o 
  -4   3   8        0.14        0.21      2.06 o 
  -3   3   8       21.71       23.82      2.01 o 
  -2   3   8       14.80       15.23      1.89 o 
  -1   3   8        0.19        1.46      1.03 o 
   0   3   8        1.15        0.85      1.11 o 
   1   3   8       11.47       10.70      1.41 o 
   2   3   8        0.11        0.04      0.81 o 
   3   3   8        2.38        2.70      0.87 o 
   4   3   8        0.01       -0.20      0.78 o 
   5   3   8        8.25        7.96      1.23 o 
   6   3   8        5.41        5.10      0.76 o 
  -7   4   8        2.05        0.70      0.63 o 
  -6   4   8       32.16       32.82      1.65 o 
  -5   4   8        1.42        0.98      0.80 o 
  -4   4   8        8.18        5.56      2.04 o 
  -3   4   8        8.81        6.89      1.07 o 
  -2   4   8       18.09       17.30      1.58 o 
  -1   4   8       11.94       11.39      1.34 o 
   0   4   8        3.85        5.30      1.65 o 
   1   4   8       40.23       43.18      3.08 o 
   2   4   8       18.66       17.61      1.65 o 
   3   4   8       36.65       38.46      2.28 o 
   4   4   8        0.56       -0.50      0.76 o 
   5   4   8        0.87       -0.21      0.57 o 
   6   4   8        1.96        1.94      1.08 o 
  -6   5   8        0.12       -0.23      0.50 o 
  -5   5   8       49.83       53.01      2.62 o 
  -4   5   8        1.03       -0.35      1.56 o 
  -3   5   8       44.68       37.91      3.07 o 
  -2   5   8       32.39       27.76      1.95 o 
  -1   5   8       21.07       23.62      1.82 o 
   0   5   8       10.23       10.50      1.48 o 
   1   5   8        1.15        1.44      0.99 o 
   2   5   8       31.46       31.22      4.09 o 
   3   5   8        8.78        8.33      1.31 o 
   4   5   8       23.57       18.53      2.21 o 
   5   5   8        2.96        2.47      1.20 o 
   6   5   8        5.14        8.02      1.34 o 
  -6   6   8       28.13       25.48      1.99 o 
  -5   6   8        5.73        3.81      0.81 o 
  -4   6   8      149.69      160.58      8.35 o 
  -3   6   8        6.39        8.16      1.54 o 
  -2   6   8       40.27       43.20      2.90 o 
  -1   6   8       22.55       23.30      2.04 o 
   0   6   8        1.43        2.87      0.88 o 
   1   6   8       21.21       21.58      1.90 o 
   2   6   8        0.05        1.05      0.80 o 
   3   6   8       10.71       10.81      1.69 o 
   4   6   8        5.17        4.46      1.14 o 
   5   6   8       22.78       27.65      3.08 o 
  -6   7   8        1.53        0.97      0.50 o 
  -5   7   8       32.84       31.71      1.92 o 
  -4   7   8        6.68        4.58      1.17 o 
  -3   7   8        2.63        2.85      0.90 o 
  -2   7   8       35.20       35.23      2.24 o 
  -1   7   8       15.41       16.27      1.99 o 
   0   7   8       12.26       12.12      1.72 o 
   1   7   8        2.17        2.42      1.89 o 
   2   7   8        4.50        3.47      1.17 o 
   3   7   8        5.15        7.33      2.19 o 
   4   7   8       16.82       16.22      2.62 o 
   5   7   8        7.64        7.94      1.42 o 
  -5   8   8        3.78        6.60      1.28 o 
  -4   8   8       49.30       50.20      4.17 o 
  -3   8   8        3.28        4.16      1.17 o 
  -2   8   8       40.89       46.93      4.22 o 
  -1   8   8       15.79       17.78      2.04 o 
   0   8   8        3.02        2.21      1.11 o 
   1   8   8      232.10      246.62      7.54 o 
   2   8   8       82.68       85.86      5.51 o 
   3   8   8       28.61       27.49      1.95 o 
   4   8   8        0.11        0.62      0.66 o 
  -4   9   8        1.89       -0.04      0.76 o 
  -3   9   8        0.88        0.56      0.67 o 
  -2   9   8        0.63        0.90      0.74 o 
  -1   9   8       11.87       11.46      1.16 o 
   0   9   8        1.16        2.11      0.66 o 
   1   9   8       40.40       45.62      2.64 o 
   2   9   8        1.14        0.43      0.74 o 
   3   9   8        1.30       -0.53      0.78 o 
  -3  10   8        6.95        8.53      0.97 o 
  -2  10   8        0.01        0.74      1.02 o 
  -1  10   8        5.20        4.57      1.04 o 
   0  10   8       16.59       19.46      2.34 o 
   1  10   8      511.92      431.62     55.76 o 
   2  10   8      235.02      186.08      5.66 o 
  -1  11   8       11.95       14.02      1.61 o 
   0  11   8        0.02       -0.56      0.56 o 
  -6   1   9        3.71        3.91      0.93 o 
  -5   1   9        0.18        0.14      0.64 o 
  -4   1   9       17.98       18.09      2.02 o 
  -3   1   9        4.70        4.54      0.84 o 
  -2   1   9       89.89       91.10      2.91 o 
  -1   1   9       18.50       18.93      1.28 o 
   0   1   9        1.93        1.08      0.60 o 
   1   1   9        2.46        2.23      0.84 o 
   2   1   9        0.04       -0.09      0.61 o 
   3   1   9        7.54        7.38      0.99 o 
   4   1   9        0.30       -0.66      0.66 o 
   5   1   9        0.13        0.02      0.51 o 
  -6   2   9        0.10        0.29      0.39 o 
  -5   2   9       67.92       74.82      3.22 o 
  -4   2   9       11.02       11.43      1.66 o 
  -3   2   9       24.45       24.46      1.59 o 
  -2   2   9       14.19       12.52      1.16 o 
  -1   2   9        0.39        0.65      0.63 o 
   0   2   9        5.45        3.25      1.30 o 
   1   2   9        4.61        3.12      1.17 o 
   2   2   9       55.53       59.32      3.07 o 
   3   2   9        3.31        5.14      0.88 o 
   4   2   9       11.38       10.71      1.16 o 
   5   2   9        1.94        2.44      0.90 o 
  -5   3   9       14.87       15.27      1.45 o 
  -4   3   9        7.42        9.52      1.46 o 
  -3   3   9        9.23       10.98      2.59 o 
  -2   3   9        3.94        4.21      0.85 o 
  -1   3   9       21.69       24.47      2.01 o 
   0   3   9        1.93        1.26      0.98 o 
   1   3   9       29.50       29.08      2.70 o 
   2   3   9        5.21        7.50      1.46 o 
   3   3   9        0.81        0.86      0.62 o 
   4   3   9        0.52       -0.07      0.66 o 
  -5   4   9       24.34       24.59      3.45 o 
  -4   4   9        4.29        4.10      0.98 o 
  -3   4   9       15.61       15.95      2.32 o 
  -2   4   9       40.65       42.34      1.99 o 
  -1   4   9       12.88       11.93      1.83 o 
   0   4   9       78.14       81.41      4.41 o 
   1   4   9       36.73       29.30      3.88 o 
   2   4   9      253.38      286.56      7.22 o 
   3   4   9       23.13       22.60      3.12 o 
   4   4   9        3.06        6.01      1.50 o 
  -4   5   9       14.05       14.16      1.21 o 
  -3   5   9      112.05      103.24      5.72 o 
  -2   5   9      124.90      131.38      8.61 o 
  -1   5   9       13.31       13.29      2.59 o 
   0   5   9       21.42       24.05      2.36 o 
   1   5   9       32.78       34.50      2.68 o 
   2   5   9        0.10       -0.65      0.65 o 
   3   5   9        3.96        3.47      1.43 o 
   4   5   9        2.58        0.65      0.65 o 
  -4   6   9        0.42        0.38      0.52 o 
  -3   6   9        5.52        4.12      0.95 o 
  -2   6   9       32.40       25.80      2.41 o 
  -1   6   9        8.07        6.32      0.93 o 
   0   6   9        4.36        4.83      1.59 o 
   1   6   9        0.73        0.36      0.90 o 
   2   6   9       21.25       21.91      2.72 o 
   3   6   9        0.81        1.96      0.99 o 
  -4   7   9        2.19        1.90      0.69 o 
  -3   7   9       39.60       33.85      3.34 o 
  -2   7   9       46.13       45.68      3.95 o 
  -1   7   9        7.58        7.15      2.85 o 
   0   7   9        0.00       -0.36      0.78 o 
   1   7   9        2.69        3.59      1.25 o 
   2   7   9        1.99        1.72      0.89 o 
  -3   8   9       19.63       18.76      1.82 o 
  -2   8   9        1.70        3.03      0.96 o 
  -1   8   9        0.25        0.61      0.64 o 
   0   8   9       50.10       47.04      2.95 o 
   1   8   9        5.96        3.09      0.84 o 
  -3   0  10        1.13        3.62      1.12 o 
  -2   0  10       51.44       47.16      2.35 o 
  -1   0  10      145.63      147.81     10.60 o 
   0   0  10        4.43        4.58      1.45 o 
   1   0  10       12.51       15.85      2.23 o 
   2   0  10        0.03        0.50      0.81 o 
  -3   1  10        5.88        4.98      0.98 o 
  -2   1  10      383.50      365.34      6.89 o 
  -1   1  10      104.75      121.82      4.01 o 
   0   1  10       25.53       25.66      1.65 o 
   1   1  10        0.47        0.92      0.48 o 
   2   1  10       13.40       13.69      1.30 o 
  -3   2  10        2.48        1.91      0.56 o 
  -2   2  10       55.81       40.35      2.37 o 
  -1   2  10       18.25       14.48      1.36 o 
   0   2  10        3.93        3.02      1.03 o 
   1   2  10        5.84        5.59      0.79 o 
   2   2  10        6.08        3.46      0.68 o 
  -3   3  10        4.92        6.52      1.19 o 
  -2   3  10        0.10        0.10      0.59 o 
  -1   3  10        0.00       -0.97      1.67 o 
   0   3  10        0.33        0.06      0.54 o 
   1   3  10        5.40        4.91      0.71 o 
   2   3  10        0.34       -0.26      0.49 o 
  -2   4  10        0.05       -0.66      0.66 o 
  -1   4  10        9.83        6.80      1.26 o 
   0   4  10        0.33        0.24      0.41 o 
   1   4  10        5.69        5.25      1.03 o 
                                                 
